# Supplementary material for: Exploration and Enrichment Analysis of the QTLome for Important Traits in Livestock Species
Source: Genes (Basel). 2024 Nov 26;15(12):1513. doi: 10.3390/genes15121513 (PMC11675464; doi:10.3390/genes15121513)
Supplement: Supplementary file 1 [file genes-15-01513-s001.zip › Supplementary Tables.xlsx]

## Sheet: Table S1
Gene_symbol	Ncbi_gene_id	OMIA_id	Ncbi_tax_id	OMIA_url	Phene_name	Ensembl_gene_id	Species
GHR	408184	309	9031	https://omia.org/OMIA000309/9031/	Dwarfism, sex-linked	ENSGALG00000014855	Chicken
CYP19A1	414854	452	9031	https://omia.org/OMIA000452/9031/	Henny feathering	ENSGALG00000013294	Chicken
IHH	395801	6	9031	https://omia.org/OMIA000006/9031/	Achondroplasia, creeper	ENSGALG00000011347	Chicken
ABCA1	373945	42	9031	https://omia.org/OMIA000042/9031/	Analphalipoproteinaemia	ENSGALG00000015433	Chicken
CDKN2A	395077	102	9031	https://omia.org/OMIA000102/9031/	Barring, sex-linked	ENSGALG00000034505	Chicken
SLCO1B3	NA	142	9031	https://omia.org/OMIA000142/9031/	Blue eggshell	ENSGALG00000019277	Chicken
HOXC10	NA	240	9031	https://omia.org/OMIA000240/9031/	Crest	ENSGALG00000029393	Chicken
EOMES	428443	296	9031	https://omia.org/OMIA000296/9031/	Duplex comb	ENSGALG00000027247	Chicken
C1H12ORF23	418068	303	9031	https://omia.org/OMIA000303/9031/	Dwarfism, autosomal	ENSGALG00000012640	Chicken
TYR	373971	369	9031	https://omia.org/OMIA000369/9031/	Feather colour, albinism	ENSGALG00000017237	Chicken
PMEL	396007	373	9031	https://omia.org/OMIA000373/9031/	Feather colour, dominant white	ENSGALG00000035350	Chicken
PRLR	395660	380	9031	https://omia.org/OMIA000380/9031/	Feathering, Z-linked	ENSGALG00000003446	Chicken
KRT6A	408041	394	9031	https://omia.org/OMIA000394/9031/	Frizzle, KRT6A-related	ENSGALG00000030629	Chicken
HOXB8	395737	668	9031	https://omia.org/OMIA000668/9031/	Muffs and beard	ENSGALG00000040320	Chicken
WWP1	420212	679	9031	https://omia.org/OMIA000679/9031/	Muscular dystrophy	ENSGALG00000041795	Chicken
ACAN	395798	702	9031	https://omia.org/OMIA000702/9031/	Nanomelia	ENSGALG00000006725	Chicken
SOX5	418195	782	9031	https://omia.org/OMIA000782/9031/	Pea comb	ENSGALG00000032768	Chicken
SHH	395615	810	9031	https://omia.org/OMIA000810/9031/	Polydactyly	ENSGALG00000006379	Chicken
TBX5	373988	839	9031	https://omia.org/OMIA000839/9031/	Ptilopody (Feathered shank), TBX5-related	ENSGALG00000008253	Chicken
VLDLR	396154	865	9031	https://omia.org/OMIA000865/9031/	Restricted ovulator	ENSGALG00000010166	Chicken
RBP	396449	876	9031	https://omia.org/OMIA000876/9031/	Riboflavinuria	ENSGALG00000010293	Chicken
MNR2	395769	884	9031	https://omia.org/OMIA000884/9031/	Rose comb	ENSGALG00000011349	Chicken
FGF20	428779	889	9031	https://omia.org/OMIA000889/9031/	Scaleless	ENSGALG00000013663	Chicken
PDSS2	421777	913	9031	https://omia.org/OMIA000913/9031/	Silky/Silkie feathering	ENSGALG00000015313	Chicken
SLC45A2	431665	915	9031	https://omia.org/OMIA000915/9031/	Feather colour, silver	ENSGALG00000003310	Chicken
KIAA0586	423540	979	9031	https://omia.org/OMIA000979/9031/	Talpid-3	ENSGALG00000012025	Chicken
GJA5	396502	1152	9031	https://omia.org/OMIA001152/9031/	Feather colour, eumelanin extension	ENSGALG00000039452	Chicken
TYRP1	395913	1259	9031	https://omia.org/OMIA001259/9031/	Feather colour, chocolate	ENSGALG00000015205	Chicken
CD320	420066	1299	9031	https://omia.org/OMIA001299/9031/	Resistance/susceptibility to avian sarcoma and leukosis viruses, subgroup A	ENSGALG00000021688	Chicken
TNFRSF10B	373904	1302	9031	https://omia.org/OMIA001302/9031/	Resistance/susceptibility to avian sarcoma and leukosis viruses, subgroup B	ENSGALG00000000452	Chicken
MPDZ	427360	1366	9031	https://omia.org/OMIA001366/9031/	Retinal dysplasia and degeneration	ENSGALG00000005846	Chicken
GNB3	427945	1368	9031	https://omia.org/OMIA001368/9031/	Retinopathy globe enlarged	ENSGALG00000034438	Chicken
FMO3	395267	1360	9031	https://omia.org/OMIA001360/9031/	Trimethylaminuria (fishy taint)	ENSGALG00000040573	Chicken
MLPH	424019	1445	9031	https://omia.org/OMIA001445/9031/	Feather colour, dilution, MLPH-related	ENSGALG00000003904	Chicken
BCO2	419792	1449	9031	https://omia.org/OMIA001449/9031/	Skin/shank colour, yellow	ENSGALG00000007868	Chicken
MX1	395313	1534	9031	https://omia.org/OMIA001534/9031/	Resistance/susceptibility to myxovirus	ENSGALG00000016142	Chicken
RAF1	396245	1547	9031	https://omia.org/OMIA001547/9031/	Wingless-2	ENSGALG00000004998	Chicken
SOX10	395573	1569	9031	https://omia.org/OMIA001569/9031/	Feather colour, dark brown	ENSGALG00000012290	Chicken
LMBR1	373986	1612	9031	https://omia.org/OMIA001612/9031/	Oligozeugodactyly	ENSGALG00000030379	Chicken
BTN1A1	420061	1622	9031	https://omia.org/OMIA001622/9031/	Resistance//susceptibility to avian sarcoma and leukosis viruses, subgroup C	ENSGALG00000000589	Chicken
EDN3	768509	1671	9031	https://omia.org/OMIA001671/9031/	Hyperpigmentation, Silky/Silkie (Fibromelanosis)	ENSGALG00000040880	Chicken
EDNRB2	373909	1904	9031	https://omia.org/OMIA001904/9031/	Feather colour, mottling	ENSGALG00000007466	Chicken
SLC9A1	419580	1956	9031	https://omia.org/OMIA001956/9031/	Resistance/susceptibility to avian sarcoma and leukosis viruses, subgroup J	ENSGALG00000034251	Chicken
MIR15A	777940	2077	9031	https://omia.org/OMIA002077/9031/	Body weight	ENSGALG00000018255	Chicken
PITX1	374201	2270	9031	https://omia.org/OMIA002270/9031/	Ptilopody (Feathered shank), PITX1-related	ENSGALG00000030237	Chicken
FBXO32	420343	2470	9031	https://omia.org/OMIA002470/9031/	Muscle growth, FBXO32-related	ENSGALG00000041202	Chicken
KRT75L4	100858302	2486	9031	https://omia.org/OMIA002486/9031/	Frizzle, KRT75L4-related	ENSGALG00000044875	Chicken
ESRP2	415710	2543	9031	https://omia.org/OMIA002543/9031/	Cleft primary palate, ESRP2-related	ENSGALG00000003374	Chicken
LDLR	396801	499	9823	https://omia.org/OMIA000499/9823/	Hypercholesterolaemia	ENSSSCG00000028512	Pig
BOLL	100155042	576	9823	https://omia.org/OMIA000576/9823/	Knobbed acrosome	ENSSSCG00000016082	Pig
PRKAG3	397149	1085	9823	https://omia.org/OMIA001085/9823/	Meat quality (Rendement Napole)	ENSSSCG00000016200	Pig
CFH	397525	636	9823	https://omia.org/OMIA000636/9823/	Membranoproliferative glomerulonephritis type II	ENSSSCG00000010893	Pig
MSTN	399534	683	9823	https://omia.org/OMIA000683/9823/	Muscular hypertrophy (double muscling)	ENSSSCG00000016047	Pig
CYP27B1	397055	837	9823	https://omia.org/OMIA000837/9823/	Vitamin D-deficiency rickets, type IA	ENSSSCG00000028637	Pig
MYH7	396860	1200	9823	https://omia.org/OMIA001200/9823/	Tremor, high-frequency	ENSSSCG00000002029	Pig
KIT	396810	209	9823	https://omia.org/OMIA000209/9823/	Coat colour, dominant white	ENSSSCG00000008842	Pig
MC1R	494018	1199	9823	https://omia.org/OMIA001199/9823/	Coat colour, extension	ENSSSCG00000020924	Pig
GGTA1	396733	1089	9823	https://omia.org/OMIA001089/9823/	Blood group system ABO	ENSSSCG00000005518	Pig
KIT	396810	1216	9823	https://omia.org/OMIA001216/9823/	Coat colour, roan	ENSSSCG00000008842	Pig
PPARD	397297	1579	9823	https://omia.org/OMIA001579/9823/	Ear size	ENSSSCG00000001539	Pig
TYRP1	574065	1249	9823	https://omia.org/OMIA001249/9823/	Coat colour, brown, TYRP1-related	ENSSSCG00000005193	Pig
TEX14	100517853	1673	9823	https://omia.org/OMIA001673/9823/	Spermatogenic arrest, TEX14-related	ENSSSCG00000017645	Pig
DMD	497636	1685	9823	https://omia.org/OMIA001685/9823/	Stress syndrome, DMD-related	ENSSSCG00000028148	Pig
COL10A1	448809	1718	9823	https://omia.org/OMIA001718/9823/	Dwarfism, Schmid metaphyseal chondrodysplasia	ENSSSCG00000004436	Pig
KIT	396810	1743	9823	https://omia.org/OMIA001743/9823/	Coat colour, patch	ENSSSCG00000008842	Pig
KIT	396810	1745	9823	https://omia.org/OMIA001745/9823/	Coat colour, white belt, KIT-related	ENSSSCG00000008842	Pig
CD163	397031	1752	9823	https://omia.org/OMIA001752/9823/	Resistance/susceptibility to porcine reproductive and respiratory syndrome (PRRS) virus	ENSSSCG00000033146	Pig
HOXA1	100520162	1952	9823	https://omia.org/OMIA001952/9823/	Microtia	ENSSSCG00000016707	Pig
DCLRE1C	100512855	1986	9823	https://omia.org/OMIA001986/9823/	Severe combined immunodeficiency disease, autosomal, T cell-negative, B cell-negative, NK cell-positive, with sensitivity to ionizing radiation	ENSSSCG00000011049	Pig
DMD	497636	1081	9823	https://omia.org/OMIA001081/9823/	Muscular dystrophy, Duchenne type	ENSSSCG00000028148	Pig
MITF	414902	1401	9823	https://omia.org/OMIA001401/9823/	Waardenburg syndrome, type 2A	ENSSSCG00000011514	Pig
VWF	399543	1058	9823	https://omia.org/OMIA001058/9823/	Von Willebrand disease III	ENSSSCG00000000712	Pig
MSTN	399534	2161	9823	https://omia.org/OMIA002161/9823/	Leg weakness, MSTN-related	ENSSSCG00000016047	Pig
BMPER	100525197	2178	9823	https://omia.org/OMIA002178/9823/	Abortion, BBS9 and BMPER-related	ENSSSCG00000016665	Pig
TADA2A	100514600	2180	9823	https://omia.org/OMIA002180/9823/	Abortion, TADA2A-related	ENSSSCG00000025775	Pig
POLR1B	100517151	2181	9823	https://omia.org/OMIA002181/9823/	Abortion, POLR1B-related	ENSSSCG00000008098	Pig
URB1	NA	2182	9823	https://omia.org/OMIA002182/9823/	Abortion, URB1-related	ENSSSCG00000032024	Pig
PNKP	100522442	2183	9823	https://omia.org/OMIA002183/9823/	Abortion, PNKP-related	ENSSSCG00000003195	Pig
APOE	397576	2063	9823	https://omia.org/OMIA002063/9823/	Hyperlipidaemia/atherosclerosis, APOE-related	ENSSSCG00000003088	Pig
PHKG1	397548	1128	9823	https://omia.org/OMIA001128/9823/	Pale soft exudative meat	ENSSSCG00000007744	Pig
DUOX2	397060	2210	9823	https://omia.org/OMIA002210/9823/	Hypothyroidism, congenital, DUOX2-related	ENSSSCG00000004678	Pig
MC4R	397359	2217	9823	https://omia.org/OMIA002217/9823/	Hyperphagia leading to hepatic steatosis	ENSSSCG00000004904	Pig
SPTBN4	100626544	2232	9823	https://omia.org/OMIA002232/9823/	Myopathy, congenital, SPTBN4-related	ENSSSCG00000037494	Pig
ABCA12	NA	2238	9823	https://omia.org/OMIA002238/9823/	Ichthyosis, ABCA12-related	ENSSSCG00000034282	Pig
MSRB3	100511693	319	9823	https://omia.org/OMIA000319/9823/	Ears, folded (drop vs prick)	ENSSSCG00000026004	Pig
GULO	396759	2268	9823	https://omia.org/OMIA002268/9823/	Vitamin C deficiency	ENSSSCG00000009667	Pig
PKD1	100516429	807	9823	https://omia.org/OMIA000807/9823/	Polycystic kidney disease	ENSSSCG00000008041	Pig
KIF21A	100520674	2283	9823	https://omia.org/OMIA002283/9823/	Arthrogryposis multiplex congenita, KIF21A-related	ENSSSCG00000000779	Pig
KIT	396810	2287	9823	https://omia.org/OMIA002287/9823/	Hypopigmentation and deafness	ENSSSCG00000008842	Pig
BMP15	448811	2306	9823	https://omia.org/OMIA002306/9823/	Fecundity, BMP15-related	ENSSSCG00000012310	Pig
MYO7A	397373	2148	9823	https://omia.org/OMIA002148/9823/	Deafness, bilateral, and vestibular dysfunction	ENSSSCG00000014876	Pig
HEXA	100142664	1461	9823	https://omia.org/OMIA001461/9823/	Gangliosidosis, GM2, type I (B variant)	ENSSSCG00000001927	Pig
OTC	397438	2383	9823	https://omia.org/OMIA002383/9823/	Ornithine transcarbamylase deficiency	ENSSSCG00000012236	Pig
SPEF2	733620	2435	9823	https://omia.org/OMIA002435/9823/	Sperm, short tail, SPEF2-related	ENSSSCG00000016831	Pig
DNAH17	NA	2442	9823	https://omia.org/OMIA002442/9823/	Sperm flagella defect, DNAH17-related	ENSSSCG00000036056	Pig
CLCN1	100520812	698	9823	https://omia.org/OMIA000698/9823/	Myotonia	ENSSSCG00000016462	Pig
SOX10	414903	2453	9823	https://omia.org/OMIA002453/9823/	Waardenburg syndrome, SOX10-related	ENSSSCG00000039315	Pig
NLRP3	100514823	2464	9823	https://omia.org/OMIA002464/9823/	Cryopyrin-associated periodic syndrome, NLRP3-related	ENSSSCG00000013940	Pig
ASGR1	100625649	2477	9823	https://omia.org/OMIA002477/9823/	Cardiovascular disease risk, ASGR1-related	ENSSSCG00000024926	Pig
LMNA	100126859	1213	9823	https://omia.org/OMIA001213/9823/	Premature senesence	ENSSSCG00000006496	Pig
FBN1	414836	628	9823	https://omia.org/OMIA000628/9823/	Marfan syndrome	ENSSSCG00000004658	Pig
PARK7	780404	2488	9823	https://omia.org/OMIA002488/9823/	Parkinson disease, PARK7-related	ENSSSCG00000003385	Pig
PSEN1	780411	2493	9823	https://omia.org/OMIA002493/9823/	Alzheimer disease, PSEN1-related	ENSSSCG00000002340	Pig
APP	397663	2538	9823	https://omia.org/OMIA002538/9823/	Alzheimer disease, APP-related	ENSSSCG00000012022	Pig
MFN2	534574	1106	9913	https://omia.org/OMIA001106/9913/	Axonopathy	ENSBTAG00000005314	Cattle
MAN2B1	282272	625	9913	https://omia.org/OMIA000625/9913/	Mannosidosis, alpha	ENSBTAG00000006241	Cattle
PNPLA8	535496	827	9913	https://omia.org/OMIA000827/9913/	Myeloencephalopathy, progressive degenerative (Weaver syndrome)	ENSBTAG00000024387	Cattle
ASS1	280726	194	9913	https://omia.org/OMIA000194/9913/	Citrullinaemia	ENSBTAG00000020747	Cattle
UMPS	281568	262	9913	https://omia.org/OMIA000262/9913/	Deficiency of uridine monophosphate synthase	ENSBTAG00000013727	Cattle
ADAMTS2	282401	328	9913	https://omia.org/OMIA000328/9913/	Ehlers-Danlos syndrome, type VII (Dermatosparaxis)	ENSBTAG00000014665	Cattle
TG	280706	424	9913	https://omia.org/OMIA000424/9913/	Goitre, familial	ENSBTAG00000007823	Cattle
APAF1	537782	1	9913	https://omia.org/OMIA000001/9913/	Haplotype with homozygous deficiency HH1, APAF1-related	ENSBTAG00000021661	Cattle
SUOX	509837	59	9913	https://omia.org/OMIA000059/9913/	Arachnomelia, SUOX-related	ENSBTAG00000006160	Cattle
FANCI	522442	151	9913	https://omia.org/OMIA000151/9913/	Brachyspina	ENSBTAG00000009097	Cattle
PPP1R13L	505818	161	9913	https://omia.org/OMIA000161/9913/	Cardiomyopathy and woolly haircoat syndrome	ENSBTAG00000020689	Cattle
OPA3	523579	162	9913	https://omia.org/OMIA000162/9913/	Cardiomyopathy, dilated	ENSBTAG00000019605	Cattle
LYST	281072	185	9913	https://omia.org/OMIA000185/9913/	Chediak-Higashi syndrome	ENSBTAG00000016804	Cattle
TYR	280951	202	9913	https://omia.org/OMIA000202/9913/	Coat colour, oculocutaneous albinism type I (OCA1), TYR-related	ENSBTAG00000011813	Cattle
KRT27	521074	246	9913	https://omia.org/OMIA000246/9913/	Curly coat, karakul-type	ENSBTAG00000030548	Cattle
HMX1	785113	317	9913	https://omia.org/OMIA000317/9913/	Ears, crop	ENSBTAG00000031197	Cattle
F11	407998	363	9913	https://omia.org/OMIA000363/9913/	Factor XI deficiency	ENSBTAG00000003572	Cattle
GAA	280798	419	9913	https://omia.org/OMIA000419/9913/	Glycogen storage disease II	ENSBTAG00000016021	Cattle
KIT	280832	426	9913	https://omia.org/OMIA000426/9913/	Gonadal hypoplasia	ENSBTAG00000002699	Cattle
TSR2	511210	542	9913	https://omia.org/OMIA000542/9913/	Hypotrichosis, streaked	ENSBTAG00000015858	Cattle
EDA	616179	543	9913	https://omia.org/OMIA000543/9913/	Anhidrotic ectodermal dysplasia, EDA-related	ENSBTAG00000012543	Cattle
SLC39A4	510951	593	9913	https://omia.org/OMIA000593/9913/	Acrodermatitis enteropathica	ENSBTAG00000046026	Cattle
ITGB2	281877	595	9913	https://omia.org/OMIA000595/9913/	Leukocyte adhesion deficiency, type I	ENSBTAG00000017060	Cattle
MANBA	281909	626	9913	https://omia.org/OMIA000626/9913/	Mannosidosis, beta	ENSBTAG00000019761	Cattle
BCKDHA	282149	627	9913	https://omia.org/OMIA000627/9913/	Maple syrup urine disease	ENSBTAG00000016037	Cattle
FBN1	281154	628	9913	https://omia.org/OMIA000628/9913/	Marfan syndrome	ENSBTAG00000002278	Cattle
MSTN	281187	683	9913	https://omia.org/OMIA000683/9913/	Muscular hypertrophy (double muscling)	ENSBTAG00000011808	Cattle
GLRA1	281783	689	9913	https://omia.org/OMIA000689/9913/	Myoclonus	ENSBTAG00000014395	Cattle
FECH	281158	836	9913	https://omia.org/OMIA000836/9913/	Protoporphyria	ENSBTAG00000006393	Cattle
PRNP	281427	944	9913	https://omia.org/OMIA000944/9913/	Spongiform encephalopathy, susceptibility/resistance to	ENSBTAG00000027937	Cattle
LRP4	504317	963	9913	https://omia.org/OMIA000963/9913/	Syndactyly (mule foot)	ENSBTAG00000008429	Cattle
ALX4	594846	1009	9913	https://omia.org/OMIA001009/9913/	Hemimelia, tibial	ENSBTAG00000027563	Cattle
PYGM	327664	1139	9913	https://omia.org/OMIA001139/9913/	Glycogen storage disease V	ENSBTAG00000001032	Cattle
MC1R	281298	1199	9913	https://omia.org/OMIA001199/9913/	Coat colour, extension	ENSBTAG00000023731	Cattle
ASIP	404192	201	9913	https://omia.org/OMIA000201/9913/	Coat colour, agouti	ENSBTAG00000034077	Cattle
KITLG	281885	1216	9913	https://omia.org/OMIA001216/9913/	Coat colour, roan	ENSBTAG00000017549	Cattle
SLC4A1	286817	1228	9913	https://omia.org/OMIA001228/9913/	Spherocytosis	ENSBTAG00000001610	Cattle
SRY	280931	1230	9913	https://omia.org/OMIA001230/9913/	Ovotesticular DSD (Disorder of Sexual Development)	ENSBTAG00000047779	Cattle
KIF1C	514928	527	9913	https://omia.org/OMIA000527/9913/	Hypomyelinogenesis, congenital	ENSBTAG00000001349	Cattle
SLC2A2	282357	366	9913	https://omia.org/OMIA000366/9913/	Fanconi syndrome	ENSBTAG00000005386	Cattle
SPAST	521442	1247	9913	https://omia.org/OMIA001247/9913/	Spinal dysmyelination	ENSBTAG00000021694	Cattle
TYRP1	282105	1249	9913	https://omia.org/OMIA001249/9913/	Coat colour, brown, TYRP1-related	ENSBTAG00000020985	Cattle
ACAN	280985	1271	9913	https://omia.org/OMIA001271/9913/	Dwarfism, ACAN-related	ENSBTAG00000016158	Cattle
CLDN16	282184	1135	9913	https://omia.org/OMIA001135/9913/	Renal dysplasia	ENSBTAG00000006494	Cattle
HSPA1A	282254	1319	9913	https://omia.org/OMIA001319/9913/	Myopathy of the diaphragmatic muscles	ENSBTAG00000025441	Cattle
KIT	280832	209	9913	https://omia.org/OMIA000209/9913/	Coat colour, dominant white	ENSBTAG00000002699	Cattle
SLC35A3	520918	1340	9913	https://omia.org/OMIA001340/9913/	Complex vertebral malformation	ENSBTAG00000012454	Cattle
FMO3	281167	1360	9913	https://omia.org/OMIA001360/9913/	Trimethylaminuria (fishy taint)	ENSBTAG00000020597	Cattle
PRLR	281422	1372	9913	https://omia.org/OMIA001372/9913/	Slick hair	ENSBTAG00000025035	Cattle
CHRNE	281688	685	9913	https://omia.org/OMIA000685/9913/	Myasthenic syndrome, congenital, CHRNE-related	ENSBTAG00000004908	Cattle
PAEP	280838	1437	9913	https://omia.org/OMIA001437/9913/	Beta-lactoglobulin, aberrant low expression	ENSBTAG00000014678	Cattle
GFRA1	534801	1442	9913	https://omia.org/OMIA001442/9913/	Forelimb-girdle muscular anomaly	ENSBTAG00000019297	Cattle
ATP2A1	518117	1450	9913	https://omia.org/OMIA001450/9913/	Congenital muscular dystonia 1	ENSBTAG00000006541	Cattle
MRC2	529049	1452	9913	https://omia.org/OMIA001452/9913/	Tail, crooked	ENSBTAG00000015739	Cattle
NAGLU	789125	1342	9913	https://omia.org/OMIA001342/9913/	Mucopolysaccharidosis IIIB	ENSBTAG00000047956	Cattle
ATP2A1	518117	1464	9913	https://omia.org/OMIA001464/9913/	Pseudomyotonia, congenital	ENSBTAG00000006541	Cattle
TWIST2	540060	1469	9913	https://omia.org/OMIA001469/9913/	Coat colour, white belt	ENSBTAG00000021444	Cattle
F8	100271720	437	9913	https://omia.org/OMIA000437/9913/	Haemophilia A	ENSBTAG00000010726	Cattle
PRKG2	533330	1485	9913	https://omia.org/OMIA001485/9913/	Dwarfism, PRKG2-related	ENSBTAG00000002978	Cattle
BCO2	514135	1079	9913	https://omia.org/OMIA001079/9913/	Yellow fat	ENSBTAG00000034193	Cattle
MITF	407219	214	9913	https://omia.org/OMIA000214/9913/	Coat colour, white spotting	ENSBTAG00000006679	Cattle
CEP250	507479	1502	9913	https://omia.org/OMIA001502/9913/	Caprine-like generalized hypoplasia syndrome	ENSBTAG00000006021	Cattle
CLN5	529186	1482	9913	https://omia.org/OMIA001482/9913/	Neuronal ceroid lipofuscinosis, 5	ENSBTAG00000018846	Cattle
ADAMTSL3	537483	1511	9913	https://omia.org/OMIA001511/9913/	Contractural arachnodactyly (Fawn calf syndrome)	ENSBTAG00000004645	Cattle
COPA	100126041	1529	9913	https://omia.org/OMIA001529/9913/	Coat colour, dominant red	ENSBTAG00000004333	Cattle
MOCS1	281917	1541	9913	https://omia.org/OMIA001541/9913/	Arachnomelia, MOCS1-related	ENSBTAG00000010449	Cattle
MC1R	281298	1544	9913	https://omia.org/OMIA001544/9913/	Hypotrichosis with coat-colour dilution (rat-tail syndrome)	ENSBTAG00000023731	Cattle
PMEL	281487	1545	9913	https://omia.org/OMIA001545/9913/	Coat colour, dilution, PMEL-related	ENSBTAG00000004019	Cattle
ADAMTS3	534082	1562	9913	https://omia.org/OMIA001562/9913/	Pulmonary hypoplasia with anasarca	ENSBTAG00000006507	Cattle
ARMC3	525665	1334	9913	https://omia.org/OMIA001334/9913/	Sperm, short tail	ENSBTAG00000020929	Cattle
KIT	280832	1576	9913	https://omia.org/OMIA001576/9913/	Coat colour, colour-sided	ENSBTAG00000002699	Cattle
TWIST1	782170	1593	9913	https://omia.org/OMIA001593/9913/	Scurs, type 2	ENSBTAG00000046922	Cattle
MITF	407219	1680	9913	https://omia.org/OMIA001680/9913/	Dominant white with bilateral deafness	ENSBTAG00000006679	Cattle
RNF11	522791	1686	9913	https://omia.org/OMIA001686/9913/	Dwarfism, proportionate, with inflammatory lesions	ENSBTAG00000012996	Cattle
COL7A1	507133	341	9913	https://omia.org/OMIA000341/9913/	Epidermolysis bullosa, dystrophic	ENSBTAG00000019081	Cattle
CWC15	535258	1697	9913	https://omia.org/OMIA001697/9913/	Haplotype with homozygous deficiency JH1	ENSBTAG00000007913	Cattle
EPYC	281747	1716	9913	https://omia.org/OMIA001716/9913/	Ehlers-Danlos syndrome, EPYC-related	ENSBTAG00000007990	Cattle
KDM2B	614487	1722	9913	https://omia.org/OMIA001722/9913/	Lethal multi-organ developmental dysplasia	ENSBTAG00000002328	Cattle
ZEB2	338409	1736	9913	https://omia.org/OMIA001736/9913/	Polled and multisystemic syndrome	ENSBTAG00000012615	Cattle
IARS	509885	1817	9913	https://omia.org/OMIA001817/9913/	Perinatal weak calf syndrome	ENSBTAG00000000974	Cattle
MOCOS	281226	1819	9913	https://omia.org/OMIA001819/9913/	Xanthinuria, type II	ENSBTAG00000012252	Cattle
IFT80	513583	1823	9913	https://omia.org/OMIA001823/9913/	Haplotype with homozygous deficiency HH2, IFT80-related	ENSBTAG00000031572	Cattle
SMC2	539217	1824	9913	https://omia.org/OMIA001824/9913/	Haplotype with homozygous deficiency HH3	ENSBTAG00000008772	Cattle
GART	281183	1826	9913	https://omia.org/OMIA001826/9913/	Haplotype with homozygous deficiency HH4	ENSBTAG00000009188	Cattle
PFAS	520318	1827	9913	https://omia.org/OMIA001827/9913/	Haplotype with homozygous deficiency MH1	ENSBTAG00000031509	Cattle
SLC37A2	506687	1828	9913	https://omia.org/OMIA001828/9913/	Haplotype with homozygous deficiency MH2	ENSBTAG00000016704	Cattle
CENPU	617866	1830	9913	https://omia.org/OMIA001830/9913/	Haplotype with homozygous deficiency HH7, CENPU related	ENSBTAG00000018864	Cattle
KIR2DS1	493737	1836	9913	https://omia.org/OMIA001836/9913/	Haplotype with homozygous deficiency HH13	ENSBTAG00000045795	Cattle
CLCN7	513545	1887	9913	https://omia.org/OMIA001887/9913/	Osteopetrosis with gingival hamartomas	ENSBTAG00000015889	Cattle
RNASEH2B	509258	1901	9913	https://omia.org/OMIA001901/9913/	Haplotype with homozygous deficiency, RNASEH2B-related	ENSBTAG00000020149	Cattle
NOTCH3	789485	1908	9913	https://omia.org/OMIA001908/9913/	Haplotype with homozygous deficiency HH21	ENSBTAG00000043971	Cattle
COL2A1	407142	1926	9913	https://omia.org/OMIA001926/9913/	Achondrogenesis, type II	ENSBTAG00000013155	Cattle
MITF	407219	1931	9913	https://omia.org/OMIA001931/9913/	Depigmentation associated with microphthalmia	ENSBTAG00000006679	Cattle
UBE3B	512750	1934	9913	https://omia.org/OMIA001934/9913/	Ptosis, intellectual disability, retarded growth and mortality (PIRM) syndrome (Haplotype AH1)	ENSBTAG00000002698	Cattle
PLD4	789315	1935	9913	https://omia.org/OMIA001935/9913/	Zinc deficiency-like syndrome	ENSBTAG00000015160	Cattle
NID1	534319	1936	9913	https://omia.org/OMIA001936/9913/	Cataract, recessive, NID1-related	ENSBTAG00000007244	Cattle
TUBD1	510838	1939	9913	https://omia.org/OMIA001939/9913/	Haplotype with homozygous deficiency BH2, TUBD1-related	ENSBTAG00000001290	Cattle
TFB1M	533438	1941	9913	https://omia.org/OMIA001941/9913/	Haplotype with homozygous deficiency HH5	ENSBTAG00000031895	Cattle
LAMC2	511043	1678	9913	https://omia.org/OMIA001678/9913/	Epidermolysis bullosa, junctionalis, LAMC2-related	ENSBTAG00000000793	Cattle
ITGB4	506995	1948	9913	https://omia.org/OMIA001948/9913/	Epidermolysis bullosa, junctionalis, ITGB4-related	ENSBTAG00000018169	Cattle
T	524443	1951	9913	https://omia.org/OMIA001951/9913/	Vertebral and spinal dysplasia	ENSBTAG00000018681	Cattle
PIGH	515306	1953	9913	https://omia.org/OMIA001953/9913/	Arthrogryposis, lethal syndrome	ENSBTAG00000018299	Cattle
SUGT1	515509	1960	9913	https://omia.org/OMIA001960/9913/	Haplotype with homozygous deficiency FH4	ENSBTAG00000002137	Cattle
APOB	494004	1965	9913	https://omia.org/OMIA001965/9913/	Cholesterol deficiency, APOB-related	ENSBTAG00000008505	Cattle
LAMA3	100138045	1677	9913	https://omia.org/OMIA001677/9913/	Epidermolysis bullosa, junctionalis, LAMA3-related	ENSBTAG00000027181	Cattle
PRL	280901	441	9913	https://omia.org/OMIA000441/9913/	Hairy	ENSBTAG00000015274	Cattle
MYBPC1	510763	1978	9913	https://omia.org/OMIA001978/9913/	Arthrogryposis, distal, type 1B	ENSBTAG00000011392	Cattle
GON4L	526125	1985	9913	https://omia.org/OMIA001985/9913/	Dwarfism, Fleckvieh	ENSBTAG00000020356	Cattle
BTBD9	505504	1991	9913	https://omia.org/OMIA001991/9913/	Stillbirth	ENSBTAG00000000529	Cattle
CHRNB1	282179	2022	9913	https://omia.org/OMIA002022/9913/	Arthrogryposis multiplex congenita, CHRNB1-related	ENSBTAG00000019242	Cattle
RP1	280916	2029	9913	https://omia.org/OMIA002029/9913/	Retinitis pigmentosa 1	ENSBTAG00000011203	Cattle
CSN2	281099	2033	9913	https://omia.org/OMIA002033/9913/	A2 milk	ENSBTAG00000002632	Cattle
OBFC1	514213	2035	9913	https://omia.org/OMIA002035/9913/	Abortion (embryonic lethality), OBFC1-related	ENSBTAG00000015019	Cattle
TTF1	524585	2036	9913	https://omia.org/OMIA002036/9913/	Abortion (embryonic lethality), TTF1-related	ENSBTAG00000018710	Cattle
RABGGTB	533276	2037	9913	https://omia.org/OMIA002037/9913/	Abortion (embryonic lethality), RABGGTB-related	ENSBTAG00000018447	Cattle
RNF20	513326	2038	9913	https://omia.org/OMIA002038/9913/	Abortion (embryonic lethality), RNF20-related	ENSBTAG00000009516	Cattle
MYH6	100296004	2039	9913	https://omia.org/OMIA002039/9913/	Abortion (embryonic lethality), MYH6-related	ENSBTAG00000040053	Cattle
SNAPC4	512086	2040	9913	https://omia.org/OMIA002040/9913/	Abortion (embryonic lethality), SNAPC4-related	ENSBTAG00000000054	Cattle
RPIA	613376	2041	9913	https://omia.org/OMIA002041/9913/	Abortion (embryonic lethality), RPIA-related	ENSBTAG00000002866	Cattle
EXOSC4	618292	2042	9913	https://omia.org/OMIA002042/9913/	Abortion (embryonic lethality), EXOSC4-related	ENSBTAG00000014607	Cattle
MED22	613736	2043	9913	https://omia.org/OMIA002043/9913/	Abortion (embryonic lethality), MED22-related	ENSBTAG00000011556	Cattle
ITGB2	281877	2073	9913	https://omia.org/OMIA002073/9913/	Resistance/susceptibility to Mannheimia haemolytica leukotoxin	ENSBTAG00000017060	Cattle
KRT5	281268	2081	9913	https://omia.org/OMIA002081/9913/	Epidermolysis bullosa, simplex, KRT5-related	ENSBTAG00000038384	Cattle
ANXA10	505322	2083	9913	https://omia.org/OMIA002083/9913/	Abortion (embryonic lethality), ANXA10-related	ENSBTAG00000004944	Cattle
FGFR2	404193	2090	9913	https://omia.org/OMIA002090/9913/	Facial dysplasia syndrome	ENSBTAG00000014064	Cattle
RAB38	533332	2101	9913	https://omia.org/OMIA002101/9913/	Oculocutaneous hypopigmentation	ENSBTAG00000015793	Cattle
NHLRC2	534327	2103	9913	https://omia.org/OMIA002103/9913/	Developmental duplications	ENSBTAG00000003690	Cattle
DLX3	784366	2109	9913	https://omia.org/OMIA002109/9913/	Tricho-dento-osseous-like syndrome	ENSBTAG00000017409	Cattle
CPAMD8	100298265	2111	9913	https://omia.org/OMIA002111/9913/	Cataract, recessive, CPAMD8-related	ENSBTAG00000009331	Cattle
KRT71	532644	2114	9913	https://omia.org/OMIA002114/9913/	Hypotrichosis, KRT71-related	ENSBTAG00000039891	Cattle
CHD7	533175	2125	9913	https://omia.org/OMIA002125/9913/	Neurocristopathy	ENSBTAG00000021841	Cattle
COL1A1	282187	2127	9913	https://omia.org/OMIA002127/9913/	Osteogenesis imperfecta, type II, COL1A1-related	ENSBTAG00000013103	Cattle
EDAR	613947	2128	9913	https://omia.org/OMIA002128/9913/	Anhidrotic ectodermal dysplasia, EDAR-related	ENSBTAG00000019628	Cattle
SLC45A2	538746	1821	9913	https://omia.org/OMIA001821/9913/	Coat colour, albinism, oculocutaneous type IV	ENSBTAG00000018235	Cattle
RPAP2	529184	2134	9913	https://omia.org/OMIA002134/9913/	Haplotype with homozygous deficiency AH2	ENSBTAG00000018739	Cattle
AGRN	525795	2135	9913	https://omia.org/OMIA002135/9913/	Arthrogryposis multiplex congenita, AGRN-related	ENSBTAG00000013191	Cattle
SDE2	534664	2149	9913	https://omia.org/OMIA002149/9913/	Haplotype with homozygous deficiency HH6	ENSBTAG00000012787	Cattle
SLC25A46	531725	2150	9913	https://omia.org/OMIA002150/9913/	Syndrome des veaux tourneurs (Turning calves syndrome)	ENSBTAG00000009667	Cattle
MLPH	531343	31	9913	https://omia.org/OMIA000031/9913/	Coat colour, dilution, MLPH-related	ENSBTAG00000000634	Cattle
CCDC189	615350	2167	9913	https://omia.org/OMIA002167/9913/	Asthenospermia	ENSBTAG00000031765	Cattle
CAD	504261	2201	9913	https://omia.org/OMIA002201/9913/	Haplotype with homozygous deficiency NH7, CAD-related	ENSBTAG00000017894	Cattle
KIT	280832	1737	9913	https://omia.org/OMIA001737/9913/	Coat colour, white spotting, KIT-related	ENSBTAG00000002699	Cattle
ROR2	785924	2223	9913	https://omia.org/OMIA002223/9913/	Interdigital hyperplasia	ENSBTAG00000005092	Cattle
HEPHL1	519580	2230	9913	https://omia.org/OMIA002230/9913/	Hypotrichosis, HEPHL1-related	ENSBTAG00000022960	Cattle
ABCA12	523479	2238	9913	https://omia.org/OMIA002238/9913/	Ichthyosis, ABCA12-related	ENSBTAG00000003472	Cattle
DSP	514360	2243	9913	https://omia.org/OMIA002243/9913/	Ichthyosis, DSP-related	ENSBTAG00000015106	Cattle
FGFR3	281769	1703	9913	https://omia.org/OMIA001703/9913/	Chondrodysplasia, FGFR3-related	ENSBTAG00000007164	Cattle
SOWAHB	512359	2258	9913	https://omia.org/OMIA002258/9913/	Lethality, SOWAHB-related	ENSBTAG00000038148	Cattle
FAM189A1	100295902	2259	9913	https://omia.org/OMIA002259/9913/	Lethality, FAM189A1-related	ENSBTAG00000003435	Cattle
COL6A3	530657	2260	9913	https://omia.org/OMIA002260/9913/	Lethality, COL6A3-related	ENSBTAG00000030190	Cattle
ITGA3	508490	2261	9913	https://omia.org/OMIA002261/9913/	Lethality, ITGA3-related	ENSBTAG00000019498	Cattle
CSNK1G2	506060	2262	9913	https://omia.org/OMIA002262/9913/	Lethality, CSNK1G2-related	ENSBTAG00000016797	Cattle
IL17RA	525040	2271	9913	https://omia.org/OMIA002271/9913/	Immunodeficiency, IL17RA-related	ENSBTAG00000011067	Cattle
NPC1	286772	725	9913	https://omia.org/OMIA000725/9913/	Niemann-Pick disease, type C1	ENSBTAG00000015195	Cattle
CYP26C1	539048	2288	9913	https://omia.org/OMIA002288/9913/	Mandibulofacial dysostosis	ENSBTAG00000039973	Cattle
COL5A2	538590	2295	9913	https://omia.org/OMIA002295/9913/	Ehlers-Danlos syndrome, classic type, 2	ENSBTAG00000027020	Cattle
RSPO2	536121	2297	9913	https://omia.org/OMIA002297/9913/	Tetradysmelia	ENSBTAG00000013598	Cattle
UCHL1	514394	2298	9913	https://omia.org/OMIA002298/9913/	Neuropathy with splayed forelimbs, UCHL1-related	ENSBTAG00000005078	Cattle
ZIC2	514433	2307	9913	https://omia.org/OMIA002307/9913/	Frontonasal dysplasia	ENSBTAG00000025246	Cattle
FZD7	524255	2318	9913	https://omia.org/OMIA002318/9913/	Coat colour, dilution, FZD7-related	ENSBTAG00000002283	Cattle
FGD4	505234	2374	9913	https://omia.org/OMIA002374/9913/	Charcot Marie Tooth disease, FGD4-related	ENSBTAG00000005453	Cattle
GALNT2	616218	2375	9913	https://omia.org/OMIA002375/9913/	Congenital disorder of glycosylation, GALNT2-related	ENSBTAG00000004870	Cattle
MAP2K2	510434	2381	9913	https://omia.org/OMIA002381/9913/	Skeletal-cardio-enteric dysplasia, MAP2K2-related	ENSBTAG00000024450	Cattle
KDSR	505558	2390	9913	https://omia.org/OMIA002390/9913/	Spinal muscular atrophy, KDSR-related	ENSBTAG00000007723	Cattle
RASGRP2	512056	2433	9913	https://omia.org/OMIA002433/9913/	Thrombopathia, RASGRP2-related	ENSBTAG00000001029	Cattle
SLC4A2	404084	2443	9913	https://omia.org/OMIA002443/9913/	Osteopetrosis, SLC4A2-related	ENSBTAG00000011226	Cattle
SLC12A1	407161	2444	9913	https://omia.org/OMIA002444/9913/	Hydrallantois, SLC12A1-related	ENSBTAG00000010145	Cattle
FA2H	516891	2450	9913	https://omia.org/OMIA002450/9913/	Ichthyosis, FA2H-related	ENSBTAG00000012222	Cattle
LAMB1	520030	2479	9913	https://omia.org/OMIA002479/9913/	Hemifacial microsomia, LAMB1-related	ENSBTAG00000011412	Cattle
KCNG1	539813	2483	9913	https://omia.org/OMIA002483/9913/	Neuromuscular channelopathy, KCNG1-related	ENSBTAG00000003398	Cattle
CNGB3	519225	1365	9913	https://omia.org/OMIA001365/9913/	Achromatopsia-3, CNGB3-related	ENSBTAG00000036304	Cattle
DIS3	767887	2505	9913	https://omia.org/OMIA002505/9913/	Haplotype with homozygous deficiency SH5, DIS3-related	ENSBTAG00000019889	Cattle
CYP2B6	504769	2508	9913	https://omia.org/OMIA002508/9913/	Haplotype with homozygous deficiency SH8, CYP2B6-related	ENSBTAG00000003871	Cattle
NUBPL	614641	2509	9913	https://omia.org/OMIA002509/9913/	Haplotype with homozygous deficiency SH9, NUBPL-related	ENSBTAG00000044121	Cattle
TUBGCP5	512912	2515	9913	https://omia.org/OMIA002515/9913/	Haplotype with homozygous deficiency OH2, TUBGCP5-related	ENSBTAG00000014714	Cattle
LIG3	514719	2516	9913	https://omia.org/OMIA002516/9913/	Haplotype with homozygous deficiency OH4, LIG3-related	ENSBTAG00000018689	Cattle
MARS2	514726	2517	9913	https://omia.org/OMIA002517/9913/	Haplotype with homozygous deficiency BH6, MARS2-related	ENSBTAG00000002056	Cattle
MRPL55	506657	2518	9913	https://omia.org/OMIA002518/9913/	Haplotype with homozygous deficiency BH14, MRPL55-related	ENSBTAG00000020721	Cattle
CPT1C	513710	2519	9913	https://omia.org/OMIA002519/9913/	Haplotype with homozygous deficiency BH24, CPT1C-related	ENSBTAG00000012205	Cattle
ACSL5	514159	2226	9913	https://omia.org/OMIA002226/9913/	Lipid malabsorption, ACSL5-related	ENSBTAG00000006707	Cattle
TWIST1	782170	2532	9913	https://omia.org/OMIA002532/9913/	Hernia, abdominal, TWIST1-related	ENSBTAG00000046922	Cattle
ADAMTSL4	507654	2535	9913	https://omia.org/OMIA002535/9913/	Cataract, ADAMTSL4-related	ENSBTAG00000003604	Cattle
EVC2	280834	2540	9913	https://omia.org/OMIA002540/9913/	Chondrodysplasia, EVC2-related	ENSBTAG00000004277	Cattle
RIOX1	NA	2547	9913	https://omia.org/OMIA002547/9913/	Haplotype with homozygous deficiency HH25	ENSBTAG00000025372	Cattle
PCDH15	100140108	2548	9913	https://omia.org/OMIA002548/9913/	Haplotype with homozygous deficiency HH35	ENSBTAG00000045905	Cattle
F8	100359363	437	9940	https://omia.org/OMIA000437/9940/	Haemophilia A	ENSOARG00000003319	Sheep
BMPR1B	443454	383	9940	https://omia.org/OMIA000383/9940/	Fecundity, BMPR1B-related	ENSOARG00000017161	Sheep
GLB1	101112930	402	9940	https://omia.org/OMIA000402/9940/	Gangliosidosis, GM1	ENSOARG00000015477	Sheep
GBA	101117379	405	9940	https://omia.org/OMIA000405/9940/	Gaucher disease, type I	ENSOARG00000003937	Sheep
RXFP2	100532764	483	9940	https://omia.org/OMIA000483/9940/	Polled/Horns	ENSOARG00000011653	Sheep
PITX3	100422803	649	9940	https://omia.org/OMIA000649/9940/	Microphthalmia	ENSOARG00000017626	Sheep
DLK1	641301	1354	9940	https://omia.org/OMIA001354/9940/	Muscular hypertrophy (double muscling), Callipyge	ENSOARG00000002307	Sheep
HOXD1	101106056	806	9940	https://omia.org/OMIA000806/9940/	Polyceraty	ENSOARG00000017462	Sheep
PRNP	493887	944	9940	https://omia.org/OMIA000944/9940/	Spongiform encephalopathy, susceptibility/resistance to	ENSOARG00000004668	Sheep
BCO2	100286796	1079	9940	https://omia.org/OMIA001079/9940/	Yellow fat	ENSOARG00000016370	Sheep
CLCN1	101115453	698	9940	https://omia.org/OMIA000698/9940/	Myotonia	ENSOARG00000017912	Sheep
PYGM	442998	1139	9940	https://omia.org/OMIA001139/9940/	Glycogen storage disease V	ENSOARG00000008997	Sheep
ASIP	100127221	201	9940	https://omia.org/OMIA000201/9940/	Coat colour, agouti	ENSOARG00000009483	Sheep
MC1R	102099064	1199	9940	https://omia.org/OMIA001199/9940/	Coat colour, extension	ENSOARG00000014925	Sheep
SLC13A1	101105492	1400	9940	https://omia.org/OMIA001400/9940/	Chondrodysplasia, SLC13A1-related	ENSOARG00000000430	Sheep
urod	497117	1176	9940	https://omia.org/OMIA001176/9940/	Porphyria cutanea tarda	ENSOARG00000001472	Sheep
MSTN	443449	1426	9940	https://omia.org/OMIA001426/9940/	Muscular hypertrophy (double muscling), Texel	ENSOARG00000016285	Sheep
TYRP1	100034666	1249	9940	https://omia.org/OMIA001249/9940/	Coat colour, brown, TYRP1-related	ENSOARG00000013796	Sheep
CLN6	678673	1443	9940	https://omia.org/OMIA001443/9940/	Neuronal ceroid lipofuscinosis, 6	ENSOARG00000018417	Sheep
CNGA3	100233164	1481	9940	https://omia.org/OMIA001481/9940/	Achromatopsia-2, CNGA3-related	ENSOARG00000013580	Sheep
DMP1	100861441	1542	9940	https://omia.org/OMIA001542/9940/	Hypophosphatemic rickets, autosomal recessive, 1	ENSOARG00000005174	Sheep
OBSL1	101114594	1595	9940	https://omia.org/OMIA001595/9940/	Brachygnathia, cardiomegaly and renal hypoplasia syndrome	ENSOARG00000020239	Sheep
LAMC2	100216328	1678	9940	https://omia.org/OMIA001678/9940/	Epidermolysis bullosa, junctionalis, LAMC2-related	ENSOARG00000000744	Sheep
AGTPBP1	101115757	662	9940	https://omia.org/OMIA000662/9940/	Motor neuron disease, lower	ENSOARG00000008849	Sheep
TMEM154	101104429	1694	9940	https://omia.org/OMIA001694/9940/	Resistance/susceptibility to lentivirus	ENSOARG00000003733	Sheep
FGFR3	554324	1703	9940	https://omia.org/OMIA001703/9940/	Chondrodysplasia, FGFR3-related	ENSOARG00000015904	Sheep
HEXA	100145856	1461	9940	https://omia.org/OMIA001461/9940/	Gangliosidosis, GM2, type I (B variant)	ENSOARG00000018930	Sheep
EDNRB	443139	1765	9940	https://omia.org/OMIA001765/9940/	Waardenburg syndrome, type 4A	ENSOARG00000000158	Sheep
RELN	101120658	1867	9940	https://omia.org/OMIA001867/9940/	Lissencephaly and cerebellar hypoplasia	ENSOARG00000000465	Sheep
B4GALNT2	101119323	1885	9940	https://omia.org/OMIA001885/9940/	Fecundity, B4GALNT2-related	ENSOARG00000006320	Sheep
ITGB4	101119919	1948	9940	https://omia.org/OMIA001948/9940/	Epidermolysis bullosa, junctionalis, ITGB4-related	ENSOARG00000009764	Sheep
SOCS2	101115017	1744	9940	https://omia.org/OMIA001744/9940/	Mastitis, susceptibility/resistance to	ENSOARG00000015864	Sheep
IRF2BP2	101113906	1528	9940	https://omia.org/OMIA001528/9940/	Fleece variation (woolly vs hairy)	ENSOARG00000017793	Sheep
TMEM67	101110519	2176	9940	https://omia.org/OMIA002176/9940/	Meckel-like hepatorenal fibrocystic dysplasia syndrome	ENSOARG00000008459	Sheep
OTX2	101114527	2227	9940	https://omia.org/OMIA002227/9940/	Otocephaly, OTX2-related	ENSOARG00000021099	Sheep
HR	443241	2229	9940	https://omia.org/OMIA002229/9940/	Hypotrichosis, HR-related	ENSOARG00000010474	Sheep
TNNT1	101122212	2285	9940	https://omia.org/OMIA002285/9940/	Muscular dystrophy, TNNT1-related	ENSOARG00000001823	Sheep
PLA2G6	101103799	2105	9940	https://omia.org/OMIA002105/9940/	Neuroaxonal dystrophy, PLA2G6-related	ENSOARG00000015125	Sheep
CCDC65	101104220	2342	9940	https://omia.org/OMIA002342/9940/	Ciliary dyskinesia, primary, CCDC65-related	ENSOARG00000019094	Sheep
GDF9	100217402	2362	9940	https://omia.org/OMIA002362/9940/	Fecundity, GDF9-related	ENSOARG00000013229	Sheep
BMP15	100141303	2306	9940	https://omia.org/OMIA002306/9940/	Fecundity, BMP15-related	ENSOARG00000009372	Sheep
CYTB	808260	2407	9940	https://omia.org/OMIA002407/9940/	Exercise intolerance, cytochrome B-related	ENSOARG00000000035	Sheep

## Sheet: Table S2
Gene_symbol	Ensembl_gene_id	Ncbi_gene_id	Species
DGAT1	ENSBTAG00000026356	282609	Cattle
LEP	ENSBTAG00000014911	280836	Cattle
FASN	ENSBTAG00000015980	281152	Cattle
FHIT	ENSBTAG00000014418	692183	Cattle
NBAS	ENSBTAG00000014081	521982	Cattle
GHR	ENSBTAG00000001335	280805	Cattle
SOWAHB	ENSBTAG00000038148	512359	Cattle
SYN3	ENSBTAG00000020636	100138309	Cattle
PRLR	ENSBTAG00000025035	281422	Cattle
CSN2	NA	281099	Cattle
ANKRD17	ENSBTAG00000004912	508405	Cattle
CAST	ENSBTAG00000000874	281039	Cattle
NT5DC3	ENSBTAG00000006013	520927	Cattle
TRAPPC9	ENSBTAG00000013955	533451	Cattle
NRG3	NA	539977	Cattle
KCNIP4	ENSBTAG00000047743	614299	Cattle
ACOXL	ENSBTAG00000004297	100336467	Cattle
CAPN3	ENSBTAG00000008868	281663	Cattle
SPOCK1	NA	511211	Cattle
SLIT3	ENSBTAG00000017746	615883	Cattle
SLCO1A2	ENSBTAG00000003282	282472	Cattle
GABARAPL1	ENSBTAG00000011765	338472	Cattle
ITPK1	ENSBTAG00000009845	518488	Cattle
CCDC91	ENSBTAG00000012448	530230	Cattle
FBLN5	ENSBTAG00000018123	535185	Cattle
PRKG1	ENSBTAG00000018404	282004	Cattle
SEC24D	ENSBTAG00000003619	504422	Cattle
PARD3	ENSBTAG00000014991	527964	Cattle
GRIA3	ENSBTAG00000011833	534626	Cattle
PLAG1	ENSBTAG00000004022	539210	Cattle
CAST	ENSSSCG00000014170	397135	Pig
MC4R	ENSSSCG00000004904	397359	Pig
FASN	ENSSSCG00000029944	397561	Pig
LEPR	ENSSSCG00000025188	396836	Pig
FTO	ENSSSCG00000035949	100127165	Pig
PRKAG3	ENSSSCG00000016200	397149	Pig
IGF2	ENSSSCG00000035293	396916	Pig
SERPINE1	ENSSSCG00000025698	396945	Pig
SCD	ENSSSCG00000010554	396670	Pig
NR3C1	ENSSSCG00000014401	396740	Pig
LEP	ENSSSCG00000040464	396832	Pig
ACACA	ENSSSCG00000017694	397324	Pig
FABP3	ENSSSCG00000036883	399532	Pig
TCAP	ENSSSCG00000017500	100271745	Pig
ESR2	ENSSSCG00000005109	396697	Pig
PPARD	ENSSSCG00000001539	397297	Pig
MYOD1	ENSSSCG00000013375	407604	Pig
FADS2	ENSSSCG00000013072	444997	Pig
ADIPOQ	ENSSSCG00000039103	397660	Pig
PKM	ENSSSCG00000001929	100158154	Pig
C4BPA	ENSSSCG00000015662	396982	Pig
TNF	ENSSSCG00000001404	397086	Pig
FUT1	NA	397138	Pig
CARTPT	ENSSSCG00000016972	397252	Pig
LDHA	ENSSSCG00000013366	407245	Pig
RXRB	ENSSSCG00000001474	100156801	Pig
KDM2A	ENSSSCG00000029637	100294703	Pig
OXTR	ENSSSCG00000021585	397092	Pig
ESR1	ENSSSCG00000025777	397435	Pig
PHKG1	ENSSSCG00000007744	397548	Pig
MSTN	ENSOARG00000016285	443449	Sheep
GDF9	ENSOARG00000013229	100217402	Sheep
DGAT1	ENSOARG00000014070	100126245	Sheep
GHR	ENSOARG00000008837	443333	Sheep
SCD	ENSOARG00000014674	443185	Sheep
GH	ENSOARG00000013932	443329	Sheep
CAMKMT	ENSOARG00000006111	101116304	Sheep
MTR	ENSOARG00000003750	101116797	Sheep
CSN3	ENSOARG00000011084	443394	Sheep
TYRP1	ENSOARG00000013796	100034666	Sheep
CEBPD	NA	101104916	Sheep
LEPR	ENSOARG00000010394	443264	Sheep
GHRHR	ENSOARG00000007636	443511	Sheep
FASN	NA	100170327	Sheep
POFUT1	ENSOARG00000003311	101104000	Sheep
MEF2B	NA	101106075	Sheep
MTNR1A	NA	443022	Sheep
MYOG	ENSOARG00000001036	443158	Sheep
GHSR	ENSOARG00000020744	443238	Sheep
PPARGC1A	ENSOARG00000005581	443270	Sheep
FST	ENSOARG00000008119	443323	Sheep
PAEP	ENSOARG00000005099	443385	Sheep
LEP	ENSOARG00000002407	443534	Sheep
PRLR	NA	554331	Sheep
TRHDE	ENSOARG00000014716	100310794	Sheep
DKK1	NA	101116876	Sheep
ACACA	ENSOARG00000000829	443186	Sheep
IFNG	ENSOARG00000001958	443396	Sheep
UCP1	NA	494434	Sheep
HSP90AA1	ENSOARG00000003903	100127209	Sheep
APP	NA	351	Chicken
TNFRSF11B	ENSGALG00000043167	378803	Chicken
WNT3A	ENSGALG00000042657	395396	Chicken
MIR1666	ENSGALG00000025184	100315773	Chicken
WNT9A	ENSGALG00000005401	395829	Chicken
RAC1	ENSGALG00000007130	395871	Chicken
ASB15	ENSGALG00000008814	417752	Chicken
LPIN2	ENSGALG00000014836	421059	Chicken
HMGA2	ENSGALG00000009875	395851	Chicken
NCAPG	ENSGALG00000014425	422822	Chicken
DAAM1	ENSGALG00000012017	423532	Chicken
MIR1657	ENSGALG00000025285	100315768	Chicken
MIR1658	ENSGALG00000042056	100315971	Chicken
RHOA	ENSGALG00000003806	395442	Chicken
MIR1606	ENSGALG00000025153	100315960	Chicken
WNT2B	ENSGALG00000034196	374243	Chicken
RUNX2	ENSGALG00000040276	373919	Chicken
ROCK1	ENSGALG00000014922	373970	Chicken
MAPK9	ENSGALG00000039099	395983	Chicken
FASN	ENSGALG00000040896	396061	Chicken
CAPN11	ENSGALG00000010186	396240	Chicken
IGF1	ENSGALG00000012755	418090	Chicken
CHP1	ENSGALG00000008569	423211	Chicken
FAM184B	ENSGALG00000041854	100859145	Chicken
LRP5	ENSGALG00000029533	423114	Chicken
UCP3	ENSGALG00000017316	373896	Chicken
PTPRG	ENSGALG00000007177	374208	Chicken
POU1F1	ENSGALG00000015495	374215	Chicken
LEPR	ENSGALG00000011058	374223	Chicken
GHSR	ENSGALG00000027947	378911	Chicken

## Sheet: Table S3
Chromosome	Win_0.25	Win_1	Win_2.5	Win_5	Species
1	0.172	0.306	0.396	0.561	Cattle
2	0.264	0.467	0.618	0.741	Cattle
3	0.212	0.305	0.382	0.528	Cattle
4	0.112	0.17	0.29	0.395	Cattle
5	0.096	0.115	0.17	0.182	Cattle
6	0.033	0.068	0.093	-0.011	Cattle
7	0.14	0.161	0.252	0.326	Cattle
8	0.073	0.106	0.208	0.389	Cattle
9	0.033	0.102	0.192	0.302	Cattle
10	0.011	0.057	-0.053	-0.299	Cattle
11	0.163	0.311	0.441	0.507	Cattle
12	-0.007	-0.013	0.053	0.064	Cattle
13	0.115	0.261	0.399	0.573	Cattle
14	0.379	0.471	0.663	0.718	Cattle
15	0.169	0.206	0.222	0.26	Cattle
16	0.197	0.245	0.309	0.342	Cattle
17	0.01	0.06	0.081	0.167	Cattle
18	0.421	0.566	0.681	0.795	Cattle
19	0.247	0.298	0.342	0.356	Cattle
20	0.136	0.245	0.362	0.46	Cattle
21	0.061	0.036	0.13	-0.025	Cattle
22	-0.032	0.081	0.178	0.373	Cattle
23	0.511	0.666	0.832	0.922	Cattle
24	0.09	0.133	0.238	0.397	Cattle
25	0.363	0.53	0.655	0.781	Cattle
26	0.362	0.527	0.622	0.781	Cattle
27	0.214	0.447	0.534	0.632	Cattle
28	0.054	0.156	0.381	0.261	Cattle
29	0.263	0.493	0.663	0.847	Cattle
X	-0.011	-0.041	-0.066	0.026	Cattle
1	0.041	0.081	0.106	0.161	Pig
2	0.235	0.321	0.337	0.406	Pig
3	0.056	0.071	0.115	0.158	Pig
4	0.05	0.072	0.102	0.119	Pig
5	0.081	0.153	0.229	0.296	Pig
6	0.062	0.098	0.11	0.121	Pig
7	0.056	0.093	0.1	0.143	Pig
8	0.114	0.169	0.262	0.257	Pig
9	0.045	0.071	0.115	0.179	Pig
10	-0.014	0.007	-0.05	-0.267	Pig
11	0.198	0.338	0.488	0.62	Pig
12	-0.004	0.014	-0.063	-0.029	Pig
13	0.087	0.119	0.177	0.172	Pig
14	0.142	0.178	0.254	0.288	Pig
15	0.157	0.285	0.33	0.36	Pig
16	0.012	0.082	0.261	0.289	Pig
17	-0.045	-0.065	-0.1	-0.159	Pig
18	0.036	0.109	0.324	0.714	Pig
X	0.202	0.262	0.309	0.329	Pig
1	0.013	0.004	-0.001	-0.021	Sheep
2	-0.004	0.024	0.006	0.018	Sheep
3	-0.028	0	0.044	0.003	Sheep
4	-0.065	-0.115	-0.197	-0.382	Sheep
5	-0.046	-0.159	-0.141	-0.22	Sheep
6	0.079	0.079	0.072	0.042	Sheep
7	0.068	0.115	0.109	0.247	Sheep
8	-0.037	-0.076	0.012	0.205	Sheep
9	0.089	0.13	0.131	0.208	Sheep
10	0.021	0.024	0.011	0.076	Sheep
11	0.17	0.311	0.557	0.822	Sheep
12	0.01	0.039	0.108	0.145	Sheep
13	0.021	0.128	0.158	0.152	Sheep
14	0.106	0.141	0.258	0.222	Sheep
15	-0.067	-0.104	-0.152	-0.292	Sheep
16	-0.016	-0.024	-0.061	0.003	Sheep
17	-0.069	-0.137	-0.23	-0.348	Sheep
18	0.158	0.272	0.408	0.631	Sheep
19	0.143	0.181	0.34	0.422	Sheep
20	0.101	0.136	0.145	0.434	Sheep
21	-0.081	-0.1	-0.18	-0.166	Sheep
22	0.02	0.007	-0.051	-0.038	Sheep
23	0.069	0.087	0.151	0.423	Sheep
24	0.033	0.063	0.081	0.338	Sheep
25	0.011	-0.036	-0.054	0.044	Sheep
26	0.008	-0.076	0.014	0.055	Sheep
X	0.026	-0.026	-0.094	-0.179	Sheep
1	0.173	0.231	0.281	0.284	Chicken
2	0.091	0.178	0.398	0.492	Chicken
3	0.256	0.374	0.511	0.574	Chicken
4	0.088	0.12	0.121	0.062	Chicken
5	0.073	0.155	0.139	0.137	Chicken
6	0.118	0.367	0.433	0.546	Chicken
7	0.284	0.383	0.163	0.129	Chicken
8	0.187	0.146	0.15	-0.025	Chicken
9	0.219	0.293	0.392	NA	Chicken
10	0.067	-0.102	0.095	NA	Chicken
11	-0.035	-0.081	-0.17	NA	Chicken
12	0.33	0.558	0.749	NA	Chicken
13	0.116	0.321	0.358	NA	Chicken
14	0.338	0.683	0.773	NA	Chicken
15	0.326	0.515	0.749	NA	Chicken
16	NA	NA	NA	NA	Chicken
17	0.38	0.494	NA	NA	Chicken
18	0.081	0.138	NA	NA	Chicken
19	0.19	0.04	NA	NA	Chicken
20	0.241	0.474	0.625	NA	Chicken
21	0.142	-0.139	NA	NA	Chicken
22	0.126	NA	NA	NA	Chicken
23	-0.113	-0.288	NA	NA	Chicken
24	0.239	0.627	NA	NA	Chicken
25	0.433	NA	NA	NA	Chicken
26	0.282	0.304	NA	NA	Chicken
27	-0.554	-0.781	NA	NA	Chicken
28	0.063	NA	NA	NA	Chicken
33	-0.077	NA	NA	NA	Chicken
Z	-0.05	-0.048	-0.128	-0.12	Chicken

## Sheet: Table S4
Chromosome	Win_0.25	Win_1	Win_2.5	Win_5	Species
1	0.079	0.163	0.295	0.36	Cattle
2	0.297	0.445	0.592	0.66	Cattle
3	0.19	0.334	0.485	0.65	Cattle
4	0.186	0.247	0.466	0.614	Cattle
5	0.032	0.073	0.145	0.277	Cattle
6	-0.174	-0.229	-0.288	-0.386	Cattle
7	0.065	0.056	0.147	0.262	Cattle
8	0.047	0.055	-0.037	0.018	Cattle
9	0.04	0.148	0.16	0.324	Cattle
10	-0.04	-0.07	-0.152	-0.315	Cattle
11	0.271	0.45	0.589	0.643	Cattle
12	0.171	0.209	0.3	0.396	Cattle
13	0.089	0.213	0.358	0.502	Cattle
14	0.659	0.705	0.712	0.724	Cattle
15	0.144	0.198	0.263	0.258	Cattle
16	0.101	0.106	0.189	0.145	Cattle
17	0.091	0.108	0.139	0.316	Cattle
18	0.493	0.64	0.696	0.839	Cattle
19	0.284	0.445	0.559	0.671	Cattle
20	-0.138	-0.198	-0.285	-0.35	Cattle
21	0.083	0.187	0.302	0.321	Cattle
22	-0.008	0.148	0.275	0.512	Cattle
23	0.603	0.753	0.827	0.892	Cattle
24	0.126	0.275	0.29	0.145	Cattle
25	0.372	0.557	0.713	0.849	Cattle
26	0.127	0.096	0.088	0.204	Cattle
27	0.072	0.173	0.379	0.489	Cattle
28	0.104	0.235	0.577	0.47	Cattle
29	0.265	0.447	0.69	0.851	Cattle
X	-0.112	-0.179	-0.235	-0.239	Cattle
1	0.362	0.492	0.602	0.711	Pig
2	0.294	0.367	0.417	0.476	Pig
3	0.391	0.52	0.616	0.708	Pig
4	0.407	0.531	0.639	0.667	Pig
5	0.305	0.415	0.547	0.635	Pig
6	0.244	0.279	0.271	0.276	Pig
7	0.147	0.189	0.245	0.306	Pig
8	0.369	0.435	0.517	0.569	Pig
9	0.438	0.614	0.701	0.756	Pig
10	0.132	0.225	0.367	0.374	Pig
11	0.374	0.419	0.561	0.645	Pig
12	0.278	0.371	0.497	0.6	Pig
13	0.294	0.456	0.6	0.669	Pig
14	0.046	0.119	0.11	0.158	Pig
15	0.347	0.472	0.557	0.661	Pig
16	0.077	0.076	0.082	0.022	Pig
17	0.184	0.297	0.469	0.519	Pig
18	0.257	0.357	0.529	0.703	Pig
X	0.185	0.275	0.32	0.332	Pig
1	-0.013	-0.001	-0.037	-0.082	Sheep
2	-0.032	-0.093	-0.099	-0.181	Sheep
3	-0.061	-0.125	-0.306	-0.384	Sheep
4	-0.044	-0.097	-0.177	-0.262	Sheep
5	0.086	0.145	0.183	0.157	Sheep
6	-0.159	-0.214	-0.325	-0.416	Sheep
7	0.031	0.03	-0.001	0.011	Sheep
8	0.007	0.028	0.067	0.103	Sheep
9	-0.119	-0.161	-0.228	-0.325	Sheep
10	-0.181	-0.249	-0.225	-0.335	Sheep
11	-0.161	-0.27	-0.424	-0.573	Sheep
12	-0.085	-0.134	-0.232	-0.29	Sheep
13	-0.029	-0.08	-0.16	-0.014	Sheep
14	-0.143	-0.301	-0.56	-0.567	Sheep
15	-0.042	-0.046	0.019	0.186	Sheep
16	-0.2	-0.324	-0.348	-0.51	Sheep
17	0.026	0.058	0.161	0.219	Sheep
18	0.118	0.164	0.14	0.211	Sheep
19	-0.036	-0.008	-0.083	-0.133	Sheep
20	-0.064	-0.014	-0.12	0.187	Sheep
21	-0.02	-0.056	0.098	0.239	Sheep
22	0.074	0.163	0.247	0.379	Sheep
23	-0.002	-0.023	-0.151	-0.298	Sheep
24	0.068	0.014	0.107	-0.088	Sheep
25	0.092	0.134	0.148	0.5	Sheep
26	0.091	0.161	0.303	0.269	Sheep
X	0.239	0.275	0.263	0.435	Sheep
1	0.2	0.258	0.333	0.432	Chicken
2	0.231	0.363	0.51	0.576	Chicken
3	0.275	0.402	0.521	0.534	Chicken
4	0.071	0.081	0.068	0.055	Chicken
5	0.209	0.368	0.481	0.519	Chicken
6	0.131	0.191	0.408	0.548	Chicken
7	0.119	0.177	0.113	0.086	Chicken
8	0.123	0.09	0.171	-0.108	Chicken
9	0.357	0.498	0.538	NA	Chicken
10	0.265	0.174	0.385	NA	Chicken
11	0.162	0.265	0.479	NA	Chicken
12	0.208	0.244	0.16	NA	Chicken
13	0.337	0.339	0.294	NA	Chicken
14	0.287	0.599	0.773	NA	Chicken
15	0.459	0.582	0.845	NA	Chicken
16	NA	NA	NA	NA	Chicken
17	0.555	0.641	NA	NA	Chicken
18	0.192	0.438	NA	NA	Chicken
19	0.169	0.174	NA	NA	Chicken
20	0.067	0.118	0.097	NA	Chicken
21	0.161	0.529	NA	NA	Chicken
22	0.798	NA	NA	NA	Chicken
23	0.461	0.352	NA	NA	Chicken
24	0.38	0.459	NA	NA	Chicken
25	0.779	NA	NA	NA	Chicken
26	0.185	0.383	NA	NA	Chicken
27	0.312	0.615	NA	NA	Chicken
28	0.47	NA	NA	NA	Chicken
33	0.624	NA	NA	NA	Chicken
Z	0.126	0.159	0.112	0.112	Chicken

## Sheet: Table S5
Chromosome	Win_0.25	Win_1	Win_2.5	Win_5	Species
1	0.348	0.432	0.457	0.473	Cattle
2	0.491	0.597	0.645	0.718	Cattle
3	0.455	0.532	0.601	0.643	Cattle
4	0.535	0.621	0.605	0.598	Cattle
5	0.511	0.622	0.644	0.702	Cattle
6	0.402	0.485	0.565	0.591	Cattle
7	0.656	0.781	0.812	0.85	Cattle
8	0.232	0.299	0.322	0.43	Cattle
9	0.25	0.216	0.073	-0.131	Cattle
10	0.503	0.619	0.647	0.753	Cattle
11	0.672	0.778	0.834	0.867	Cattle
12	0.098	0.034	-0.018	-0.119	Cattle
13	0.562	0.661	0.692	0.695	Cattle
14	0.596	0.685	0.822	0.794	Cattle
15	0.565	0.725	0.811	0.82	Cattle
16	0.475	0.495	0.547	0.603	Cattle
17	0.68	0.751	0.792	0.831	Cattle
18	0.756	0.816	0.856	0.858	Cattle
19	0.573	0.622	0.595	0.529	Cattle
20	0.326	0.284	0.104	0.074	Cattle
21	0.293	0.456	0.612	0.645	Cattle
22	0.674	0.773	0.826	0.857	Cattle
23	0.621	0.756	0.805	0.835	Cattle
24	0.415	0.484	0.257	0.223	Cattle
25	0.713	0.82	0.88	0.875	Cattle
26	0.39	0.397	0.338	0.371	Cattle
27	0.186	0.235	0.257	0.321	Cattle
28	0.237	0.347	0.459	0.545	Cattle
29	0.5	0.664	0.761	0.878	Cattle
X	0.356	0.367	0.378	0.399	Cattle
1	0.148	0.212	0.258	0.274	Pig
2	-0.144	-0.213	-0.219	-0.211	Pig
3	-0.198	-0.246	-0.257	-0.154	Pig
4	-0.16	-0.223	-0.218	-0.152	Pig
5	-0.058	-0.058	-0.03	-0.034	Pig
6	-0.29	-0.398	-0.465	-0.526	Pig
7	-0.159	-0.193	-0.179	-0.173	Pig
8	0.074	0.076	0.099	0.091	Pig
9	0.079	0.159	0.215	0.26	Pig
10	-0.182	-0.258	-0.305	-0.393	Pig
11	0.145	0.233	0.443	0.567	Pig
12	-0.19	-0.18	-0.116	-0.03	Pig
13	-0.038	-0.076	-0.112	-0.137	Pig
14	-0.286	-0.406	-0.466	-0.488	Pig
15	-0.021	0.015	0.084	0.159	Pig
16	-0.08	-0.111	-0.179	-0.191	Pig
17	-0.263	-0.453	-0.456	-0.423	Pig
18	-0.013	0.094	0.253	0.528	Pig
X	-0.009	-0.037	-0.071	-0.137	Pig
1	-0.385	-0.464	-0.495	-0.469	Sheep
2	-0.368	-0.472	-0.488	-0.466	Sheep
3	-0.329	-0.377	-0.392	-0.379	Sheep
4	-0.16	-0.198	-0.203	-0.048	Sheep
5	-0.399	-0.409	-0.335	-0.265	Sheep
6	-0.332	-0.427	-0.451	-0.41	Sheep
7	-0.252	-0.254	-0.205	-0.095	Sheep
8	-0.224	-0.317	-0.399	-0.491	Sheep
9	-0.288	-0.289	-0.261	-0.157	Sheep
10	-0.144	-0.147	-0.195	-0.276	Sheep
11	-0.529	-0.653	-0.735	-0.795	Sheep
12	-0.447	-0.58	-0.618	-0.623	Sheep
13	-0.427	-0.469	-0.508	-0.491	Sheep
14	-0.251	-0.205	-0.174	-0.087	Sheep
15	-0.148	-0.13	-0.079	-0.194	Sheep
16	-0.325	-0.421	-0.562	-0.59	Sheep
17	-0.399	-0.491	-0.531	-0.564	Sheep
18	-0.141	-0.224	-0.293	-0.266	Sheep
19	-0.331	-0.377	-0.408	-0.39	Sheep
20	0.006	0.107	0.291	0.518	Sheep
21	-0.555	-0.654	-0.659	-0.539	Sheep
22	-0.516	-0.644	-0.759	-0.743	Sheep
23	-0.387	-0.484	-0.623	-0.616	Sheep
24	-0.601	-0.643	-0.729	-0.693	Sheep
25	-0.327	-0.4	-0.275	-0.121	Sheep
26	-0.436	-0.518	-0.489	-0.498	Sheep
X	-0.112	-0.13	-0.154	-0.184	Sheep
1	0.432	0.479	0.475	0.423	Chicken
2	0.421	0.523	0.627	0.663	Chicken
3	0.509	0.598	0.55	0.565	Chicken
4	0.542	0.607	0.575	0.634	Chicken
5	0.44	0.526	0.434	0.277	Chicken
6	0.159	0.097	-0.037	-0.033	Chicken
7	0.224	0.289	0.244	0.147	Chicken
8	0.521	0.631	0.705	0.762	Chicken
9	0.299	0.199	0.343	NA	Chicken
10	0.338	0.335	0.317	NA	Chicken
11	0.355	0.32	0.089	NA	Chicken
12	0.284	0.4	0.341	NA	Chicken
13	0.276	0.125	0.058	NA	Chicken
14	0.357	0.54	0.684	NA	Chicken
15	0.415	0.617	0.905	NA	Chicken
16	NA	NA	NA	NA	Chicken
17	0.385	0.352	NA	NA	Chicken
18	0.16	0.094	NA	NA	Chicken
19	0.217	0.126	NA	NA	Chicken
20	0.364	0.394	0.527	NA	Chicken
21	0.113	0.135	NA	NA	Chicken
22	0.049	NA	NA	NA	Chicken
23	-0.166	-0.489	NA	NA	Chicken
24	-0.07	-0.055	NA	NA	Chicken
25	0.735	NA	NA	NA	Chicken
26	-0.219	0.255	NA	NA	Chicken
27	-0.111	-0.491	NA	NA	Chicken
28	0.06	NA	NA	NA	Chicken
33	-0.546	NA	NA	NA	Chicken
Z	0.202	0.257	0.272	0.3	Chicken

## Sheet: Table S6
Chromosome	Chromosome size (Mbp)	Observed genes	Observed QTL	Expected QTL	P_value	Species
1	158.337	985	1022	1288.16	1.26393e-14	Cattle
2	137.06	1021	952	1115.07	6.99613e-07	Cattle
3	121.43	1372	927	987.906	0.0670844	Cattle
4	120.83	855	703	983.019	5.02959e-21	Cattle
5	121.191	1323	1249	985.962	7.5045e-16	Cattle
6	119.459	692	1567	971.865	2.73743e-71	Cattle
7	112.639	1396	905	916.38	0.747919	Cattle
8	113.385	829	767	922.451	2.15904e-07	Cattle
9	105.708	602	745	859.997	9.30259e-05	Cattle
10	104.305	1074	871	848.581	0.496931	Cattle
11	107.311	1047	971	873.035	0.00160133	Cattle
12	91.1631	414	540	741.664	1.26581e-14	Cattle
13	84.2404	850	702	685.344	0.54571	Cattle
14	84.6484	571	1150	688.663	4.57907e-59	Cattle
15	85.2967	1050	659	693.937	0.227356	Cattle
16	81.7247	710	646	664.877	0.531379	Cattle
17	75.1586	665	614	611.458	0.902058	Cattle
18	66.004	1236	590	536.981	0.0343498	Cattle
19	64.0575	1347	695	521.144	5.91968e-13	Cattle
20	72.0427	384	919	586.108	3.68295e-37	Cattle
21	71.5991	731	523	582.5	0.0195374	Cattle
22	61.4359	608	450	499.816	0.0354385	Cattle
23	52.5301	785	529	427.362	3.52622e-06	Cattle
24	62.7149	347	362	510.222	9.59725e-12	Cattle
25	42.9042	766	399	349.05	0.0144014	Cattle
26	51.6815	437	585	420.458	5.56566e-14	Cattle
27	45.4079	274	344	369.419	0.227356	Cattle
28	46.3125	355	349	376.779	0.199434	Cattle
29	51.5052	705	451	419.025	0.156019	Cattle
X	148.824	1128	462	1210.77	3.36098e-138	Cattle
1	274.331	2097	766	937.332	2.93428e-09	Pig
2	151.936	2315	659	519.134	2.93428e-09	Pig
3	132.849	1583	410	453.918	0.0455361	Pig
4	130.911	1327	604	447.296	1.46033e-12	Pig
5	104.526	1274	389	357.144	0.111716	Pig
6	170.844	2417	686	583.738	3.65228e-05	Pig
7	121.844	1662	760	416.316	7.01667e-54	Pig
8	138.966	885	525	474.819	0.0280833	Pig
9	139.512	1475	395	476.684	0.000153001	Pig
10	69.3595	525	245	236.987	0.597817	Pig
11	79.17	440	226	270.508	0.00849845	Pig
12	61.6027	1303	329	210.484	7.58705e-14	Pig
13	208.335	1654	434	711.837	1.42858e-30	Pig
14	141.755	1457	503	484.349	0.456861	Pig
15	140.413	994	369	479.762	1.64371e-07	Pig
16	79.9443	473	320	273.153	0.00799023	Pig
17	63.4941	753	229	216.946	0.456861	Pig
18	55.983	557	181	191.282	0.513885	Pig
X	125.94	1051	142	430.31	1.61487e-59	Pig
1	275.613	2550	137	193.967	6.39231e-05	Sheep
2	248.994	1988	141	175.233	0.0181975	Sheep
3	224.283	2533	182	157.843	0.111982	Sheep
4	119.256	981	87	83.9281	0.854032	Sheep
5	107.902	1377	71	75.9376	0.768931	Sheep
6	117.031	791	115	82.3628	0.00246189	Sheep
7	100.08	1104	67	70.4326	0.856156	Sheep
8	90.6952	595	70	63.8282	0.550488	Sheep
9	94.7268	641	48	66.6655	0.0476225	Sheep
10	86.4472	544	53	60.8386	0.486291	Sheep
11	62.2481	1365	73	43.8081	0.000298414	Sheep
12	79.1002	788	56	55.6681	0.945684	Sheep
13	83.0791	938	72	58.4683	0.173095	Sheep
14	62.7226	1310	57	44.1421	0.126599	Sheep
15	80.9236	985	59	56.9513	0.856156	Sheep
16	71.7198	452	74	50.474	0.00723266	Sheep
17	72.2866	728	42	50.8729	0.436883	Sheep
18	68.6046	768	41	48.2816	0.486291	Sheep
19	60.4643	656	63	42.5527	0.0103169	Sheep
20	51.1768	784	70	36.0165	4.28387e-06	Sheep
21	50.0737	771	41	35.2402	0.486291	Sheep
22	50.8325	489	29	35.7742	0.486291	Sheep
23	62.3306	409	42	43.8662	0.945684	Sheep
24	42.0346	796	35	29.5826	0.486291	Sheep
25	45.3674	362	50	31.9281	0.00894007	Sheep
26	44.0778	312	30	31.0205	0.945684	Sheep
X	135.437	1193	16	95.316	9.67731e-23	Sheep
1	196.203	2688	391	514.07	1.63524e-09	Chicken
2	149.561	1730	258	391.864	1.27351e-13	Chicken
3	111.302	1538	213	291.623	1.11223e-06	Chicken
4	91.2827	1374	247	239.17	0.652927	Chicken
5	59.8253	1149	155	156.748	0.966581	Chicken
6	35.467	604	69	92.9271	0.0131474	Chicken
7	36.9469	606	112	96.8046	0.144094	Chicken
8	29.963	636	66	78.506	0.194677	Chicken
9	24.0916	555	97	63.1223	0.000127876	Chicken
10	20.4353	536	80	53.5426	0.00095282	Chicken
11	20.2188	431	56	52.9752	0.725038	Chicken
12	19.9482	431	79	52.2661	0.000903738	Chicken
13	18.4075	420	69	48.2294	0.00739276	Chicken
14	15.5951	467	59	40.8606	0.0101339	Chicken
15	12.7628	432	45	33.4399	0.0682692	Chicken
16	0.652338	87	19	1.70919	3.06287e-13	Chicken
17	10.9564	368	44	28.7068	0.00951013	Chicken
18	11.0537	387	45	28.9619	0.0076259	Chicken
19	9.97983	398	57	26.1481	3.455e-07	Chicken
20	14.1094	432	65	36.9679	5.29231e-05	Chicken
21	6.86272	296	51	17.981	4.60628e-10	Chicken
22	4.72974	149	26	12.3924	0.00095282	Chicken
23	5.78653	288	32	15.1613	0.000292565	Chicken
24	6.28055	229	50	16.4557	1.0973e-10	Chicken
25	2.9063	285	14	7.61479	0.0366866	Chicken
26	5.31377	303	54	13.9226	6.66579e-15	Chicken
27	5.65579	392	46	14.8187	2.495e-10	Chicken
28	4.97427	345	43	13.0331	1.91922e-10	Chicken
33	1.64803	138	4	4.318	1	Chicken
Z	82.3102	1233	114	215.661	7.96079e-14	Chicken

## Sheet: Table S7
Chromosome	Window	Position (Mbp)	Unique_QTL	Genes	P_value	Species
1	1	0.5	6	18	0.999956	Cattle
1	2	1.5	12	14	0.876037	Cattle
1	3	2.5	9	9	0.70255	Cattle
1	4	3.5	18	7	0.00165665	Cattle
1	5	4.5	14	8	0.0831034	Cattle
1	6	5.5	8	5	0.220502	Cattle
1	7	6.5	9	10	0.807273	Cattle
1	8	7.5	6	0	0	Cattle
1	9	8.5	4	4	0.67246	Cattle
1	10	9.5	8	5	0.220502	Cattle
1	11	10.5	14	8	0.0831034	Cattle
1	12	11.5	3	0	0	Cattle
1	13	12.5	2	1	0.318199	Cattle
1	14	13.5	5	0	0	Cattle
1	15	14.5	9	2	0.000630175	Cattle
1	16	15.5	2	3	0.857813	Cattle
1	17	16.5	6	0	0	Cattle
1	18	17.5	8	3	0.0245412	Cattle
1	19	18.5	5	8	0.950757	Cattle
1	20	19.5	4	4	0.67246	Cattle
1	21	20.5	12	3	0.000248559	Cattle
1	22	21.5	8	1	2.69965e-05	Cattle
1	23	22.5	11	5	0.0326333	Cattle
1	24	23.5	3	4	0.836173	Cattle
1	25	24.5	10	3	0.00294649	Cattle
1	26	25.5	5	2	0.083081	Cattle
1	27	26.5	5	1	0.00645255	Cattle
1	28	27.5	6	0	0	Cattle
1	29	28.5	8	3	0.0245412	Cattle
1	30	29.5	6	0	0	Cattle
1	31	30.5	5	3	0.26355	Cattle
1	32	31.5	4	0	0	Cattle
1	33	32.5	8	2	0.00254939	Cattle
1	34	33.5	9	2	0.000630175	Cattle
1	35	34.5	6	2	0.0296659	Cattle
1	36	35.5	7	7	0.690327	Cattle
1	37	36.5	8	2	0.00254939	Cattle
1	38	37.5	7	5	0.351343	Cattle
1	39	38.5	3	2	0.402459	Cattle
1	40	39.5	4	0	0	Cattle
1	41	40.5	9	3	0.00891921	Cattle
1	42	41.5	9	11	0.881543	Cattle
1	43	42.5	11	16	0.974581	Cattle
1	44	43.5	9	3	0.00891921	Cattle
1	45	44.5	2	13	0.999995	Cattle
1	46	45.5	10	7	0.287106	Cattle
1	47	46.5	11	11	0.714205	Cattle
1	48	47.5	10	5	0.0669175	Cattle
1	49	48.5	6	0	0	Cattle
1	50	49.5	5	0	0	Cattle
1	51	50.5	5	2	0.083081	Cattle
1	52	51.5	10	3	0.00294649	Cattle
1	53	52.5	10	4	0.0192301	Cattle
1	54	53.5	10	8	0.435943	Cattle
1	55	54.5	1	7	0.999675	Cattle
1	56	55.5	5	3	0.26355	Cattle
1	57	56.5	4	6	0.911952	Cattle
1	58	57.5	8	13	0.981098	Cattle
1	59	58.5	11	15	0.955493	Cattle
1	60	59.5	6	10	0.971811	Cattle
1	61	60.5	8	1	2.69965e-05	Cattle
1	62	61.5	11	2	2.88099e-05	Cattle
1	63	62.5	13	2	9.41261e-07	Cattle
1	64	63.5	15	0	0	Cattle
1	65	64.5	17	11	0.138286	Cattle
1	66	65.5	11	13	0.877314	Cattle
1	67	66.5	10	12	0.879107	Cattle
1	68	67.5	13	18	0.971084	Cattle
1	69	68.5	13	11	0.494455	Cattle
1	70	69.5	19	6	0.000104827	Cattle
1	71	70.5	11	15	0.955493	Cattle
1	72	71.5	10	21	0.9996	Cattle
1	73	72.5	10	15	0.976578	Cattle
1	74	73.5	8	11	0.934296	Cattle
1	75	74.5	6	5	0.511023	Cattle
1	76	75.5	4	3	0.450696	Cattle
1	77	76.5	10	4	0.0192301	Cattle
1	78	77.5	11	7	0.18709	Cattle
1	79	78.5	8	2	0.00254939	Cattle
1	80	79.5	10	2	0.000141014	Cattle
1	81	80.5	14	9	0.160287	Cattle
1	82	81.5	12	21	0.99761	Cattle
1	83	82.5	8	11	0.934296	Cattle
1	84	83.5	8	29	1	Cattle
1	85	84.5	13	14	0.810908	Cattle
1	86	85.5	14	3	1.54742e-05	Cattle
1	87	86.5	15	3	3.48764e-06	Cattle
1	88	87.5	14	4	0.00030453	Cattle
1	89	88.5	9	13	0.960865	Cattle
1	90	89.5	13	1	3.30048e-10	Cattle
1	91	90.5	9	2	0.000630175	Cattle
1	92	91.5	4	1	0.029364	Cattle
1	93	92.5	2	1	0.318199	Cattle
1	94	93.5	5	5	0.678053	Cattle
1	95	94.5	6	3	0.134739	Cattle
1	96	95.5	9	10	0.807273	Cattle
1	97	96.5	6	5	0.511023	Cattle
1	98	97.5	4	10	0.996567	Cattle
1	99	98.5	10	15	0.976578	Cattle
1	100	99.5	10	2	0.000141014	Cattle
1	101	100.5	6	8	0.894697	Cattle
1	102	101.5	6	2	0.0296659	Cattle
1	103	102.5	5	2	0.083081	Cattle
1	104	103.5	5	3	0.26355	Cattle
1	105	104.5	5	2	0.083081	Cattle
1	106	105.5	4	3	0.450696	Cattle
1	107	106.5	5	5	0.678053	Cattle
1	108	107.5	4	11	0.998586	Cattle
1	109	108.5	8	5	0.220502	Cattle
1	110	109.5	4	9	0.991867	Cattle
1	111	110.5	7	6	0.532727	Cattle
1	112	111.5	9	8	0.567492	Cattle
1	113	112.5	7	10	0.938836	Cattle
1	114	113.5	4	5	0.823647	Cattle
1	115	114.5	6	5	0.511023	Cattle
1	116	115.5	4	4	0.67246	Cattle
1	117	116.5	8	5	0.220502	Cattle
1	118	117.5	6	12	0.993536	Cattle
1	119	118.5	10	9	0.58198	Cattle
1	120	119.5	10	12	0.879107	Cattle
1	121	120.5	5	6	0.816096	Cattle
1	122	121.5	6	5	0.511023	Cattle
1	123	122.5	8	3	0.0245412	Cattle
1	124	123.5	10	3	0.00294649	Cattle
1	125	124.5	11	1	3.97313e-08	Cattle
1	126	125.5	9	2	0.000630175	Cattle
1	127	126.5	7	3	0.0608601	Cattle
1	128	127.5	9	9	0.70255	Cattle
1	129	128.5	16	11	0.203663	Cattle
1	130	129.5	10	3	0.00294649	Cattle
1	131	130.5	7	11	0.967734	Cattle
1	132	131.5	7	12	0.983613	Cattle
1	133	132.5	5	5	0.678053	Cattle
1	134	133.5	7	8	0.808939	Cattle
1	135	134.5	11	6	0.090398	Cattle
1	136	135.5	7	3	0.0608601	Cattle
1	137	136.5	7	10	0.938836	Cattle
1	138	137.5	6	8	0.894697	Cattle
1	139	138.5	10	6	0.157814	Cattle
1	140	139.5	8	2	0.00254939	Cattle
1	141	140.5	9	15	0.988829	Cattle
1	142	141.5	15	6	0.00492897	Cattle
1	143	142.5	25	4	2.74968e-11	Cattle
1	144	143.5	17	12	0.22413	Cattle
1	145	144.5	14	16	0.874665	Cattle
1	146	145.5	15	18	0.918	Cattle
1	147	146.5	14	17	0.919204	Cattle
1	148	147.5	6	14	0.998677	Cattle
1	149	148.5	7	8	0.808939	Cattle
1	150	149.5	4	1	0.029364	Cattle
1	151	150.5	9	13	0.960865	Cattle
1	152	151.5	9	5	0.126697	Cattle
1	153	152.5	8	6	0.383853	Cattle
1	154	153.5	7	6	0.532727	Cattle
1	155	154.5	11	11	0.714205	Cattle
1	156	155.5	11	7	0.18709	Cattle
1	157	156.5	7	1	0.000191637	Cattle
1	158	157.5	6	1	0.00119644	Cattle
1	159	158.169	3	1	0.109258	Cattle
2	160	0.5	6	8	0.894697	Cattle
2	161	1.5	17	9	0.0347655	Cattle
2	162	2.5	8	4	0.0940512	Cattle
2	163	3.5	5	0	0	Cattle
2	164	4.5	13	11	0.494455	Cattle
2	165	5.5	17	14	0.44002	Cattle
2	166	6.5	15	10	0.182374	Cattle
2	167	7.5	11	4	0.00763913	Cattle
2	168	8.5	7	3	0.0608601	Cattle
2	169	9.5	7	6	0.532727	Cattle
2	170	10.5	5	2	0.083081	Cattle
2	171	11.5	5	2	0.083081	Cattle
2	172	12.5	8	1	2.69965e-05	Cattle
2	173	13.5	5	7	0.902112	Cattle
2	174	14.5	9	5	0.126697	Cattle
2	175	15.5	11	5	0.0326333	Cattle
2	176	16.5	5	3	0.26355	Cattle
2	177	17.5	7	4	0.180458	Cattle
2	178	18.5	14	13	0.628476	Cattle
2	179	19.5	8	7	0.551259	Cattle
2	180	20.5	6	13	0.99704	Cattle
2	181	21.5	10	7	0.287106	Cattle
2	182	22.5	9	11	0.881543	Cattle
2	183	23.5	7	5	0.351343	Cattle
2	184	24.5	12	13	0.809491	Cattle
2	185	25.5	9	10	0.807273	Cattle
2	186	26.5	11	16	0.974581	Cattle
2	187	27.5	14	11	0.385116	Cattle
2	188	28.5	12	4	0.00280487	Cattle
2	189	29.5	9	3	0.00891921	Cattle
2	190	30.5	7	9	0.889069	Cattle
2	191	31.5	11	8	0.315216	Cattle
2	192	32.5	10	1	3.84694e-07	Cattle
2	193	33.5	8	2	0.00254939	Cattle
2	194	34.5	9	11	0.881543	Cattle
2	195	35.5	8	6	0.383853	Cattle
2	196	36.5	6	8	0.894697	Cattle
2	197	37.5	4	5	0.823647	Cattle
2	198	38.5	6	9	0.944267	Cattle
2	199	39.5	8	4	0.0940512	Cattle
2	200	40.5	9	3	0.00891921	Cattle
2	201	41.5	10	2	0.000141014	Cattle
2	202	42.5	6	2	0.0296659	Cattle
2	203	43.5	9	9	0.70255	Cattle
2	204	44.5	6	10	0.971811	Cattle
2	205	45.5	1	1	0.682471	Cattle
2	206	46.5	7	4	0.180458	Cattle
2	207	47.5	9	6	0.255767	Cattle
2	208	48.5	3	3	0.668211	Cattle
2	209	49.5	7	3	0.0608601	Cattle
2	210	50.5	3	0	0	Cattle
2	211	51.5	4	0	0	Cattle
2	212	52.5	5	2	0.083081	Cattle
2	213	53.5	7	2	0.00924253	Cattle
2	214	54.5	8	4	0.0940512	Cattle
2	215	55.5	14	1	2.68759e-11	Cattle
2	216	56.5	11	1	3.97313e-08	Cattle
2	217	57.5	8	1	2.69965e-05	Cattle
2	218	58.5	5	4	0.484645	Cattle
2	219	59.5	6	4	0.312278	Cattle
2	220	60.5	11	3	0.000891382	Cattle
2	221	61.5	8	6	0.383853	Cattle
2	222	62.5	9	10	0.807273	Cattle
2	223	63.5	10	4	0.0192301	Cattle
2	224	64.5	15	0	0	Cattle
2	225	65.5	11	6	0.090398	Cattle
2	226	66.5	9	7	0.411661	Cattle
2	227	67.5	4	2	0.199495	Cattle
2	228	68.5	2	3	0.857813	Cattle
2	229	69.5	5	4	0.484645	Cattle
2	230	70.5	7	3	0.0608601	Cattle
2	231	71.5	6	10	0.971811	Cattle
2	232	72.5	7	9	0.889069	Cattle
2	233	73.5	8	7	0.551259	Cattle
2	234	74.5	4	2	0.199495	Cattle
2	235	75.5	3	1	0.109258	Cattle
2	236	76.5	6	1	0.00119644	Cattle
2	237	77.5	4	1	0.029364	Cattle
2	238	78.5	9	0	0	Cattle
2	239	79.5	9	5	0.126697	Cattle
2	240	80.5	7	6	0.532727	Cattle
2	241	81.5	3	4	0.836173	Cattle
2	242	82.5	1	1	0.682471	Cattle
2	243	83.5	3	0	0	Cattle
2	244	84.5	7	3	0.0608601	Cattle
2	245	85.5	13	9	0.24012	Cattle
2	246	86.5	5	13	0.999087	Cattle
2	247	87.5	3	3	0.668211	Cattle
2	248	88.5	4	8	0.981293	Cattle
2	249	89.5	8	13	0.981098	Cattle
2	250	90.5	8	16	0.997701	Cattle
2	251	91.5	7	17	0.999637	Cattle
2	252	92.5	6	6	0.684127	Cattle
2	253	93.5	11	3	0.000891382	Cattle
2	254	94.5	8	10	0.884788	Cattle
2	255	95.5	12	8	0.214496	Cattle
2	256	96.5	11	15	0.955493	Cattle
2	257	97.5	11	6	0.090398	Cattle
2	258	98.5	11	9	0.457492	Cattle
2	259	99.5	5	2	0.083081	Cattle
2	260	100.5	9	3	0.00891921	Cattle
2	261	101.5	4	3	0.450696	Cattle
2	262	102.5	10	3	0.00294649	Cattle
2	263	103.5	10	6	0.157814	Cattle
2	264	104.5	16	7	0.00849777	Cattle
2	265	105.5	14	6	0.0112233	Cattle
2	266	106.5	22	9	0.0010424	Cattle
2	267	107.5	17	45	1	Cattle
2	268	108.5	13	13	0.725191	Cattle
2	269	109.5	12	0	0	Cattle
2	270	110.5	9	2	0.000630175	Cattle
2	271	111.5	9	8	0.567492	Cattle
2	272	112.5	13	10	0.363833	Cattle
2	273	113.5	15	3	3.48764e-06	Cattle
2	274	114.5	10	2	0.000141014	Cattle
2	275	115.5	6	6	0.684127	Cattle
2	276	116.5	6	10	0.971811	Cattle
2	277	117.5	7	2	0.00924253	Cattle
2	278	118.5	15	13	0.525446	Cattle
2	279	119.5	10	19	0.998299	Cattle
2	280	120.5	12	21	0.99761	Cattle
2	281	121.5	6	21	0.999997	Cattle
2	282	122.5	12	32	0.999999	Cattle
2	283	123.5	10	8	0.435943	Cattle
2	284	124.5	14	4	0.00030453	Cattle
2	285	125.5	18	32	0.999772	Cattle
2	286	126.5	21	28	0.98488	Cattle
2	287	127.5	16	30	0.999834	Cattle
2	288	128.5	17	14	0.44002	Cattle
2	289	129.5	16	26	0.997875	Cattle
2	290	130.5	14	17	0.919204	Cattle
2	291	131.5	17	14	0.44002	Cattle
2	292	132.5	10	12	0.879107	Cattle
2	293	133.5	18	22	0.944799	Cattle
2	294	134.5	12	11	0.607095	Cattle
2	295	135.5	11	8	0.315216	Cattle
2	296	136.5	3	20	1	Cattle
2	297	137.03	0	1	1	Cattle
3	298	0.5	8	16	0.997701	Cattle
3	299	1.5	14	9	0.160287	Cattle
3	300	2.5	10	6	0.157814	Cattle
3	301	3.5	8	8	0.696494	Cattle
3	302	4.5	7	2	0.00924253	Cattle
3	303	5.5	5	2	0.083081	Cattle
3	304	6.5	15	9	0.101418	Cattle
3	305	7.5	18	12	0.156489	Cattle
3	306	8.5	14	39	1	Cattle
3	307	9.5	12	30	0.999997	Cattle
3	308	10.5	16	20	0.94687	Cattle
3	309	11.5	10	33	1	Cattle
3	310	12.5	8	11	0.934296	Cattle
3	311	13.5	13	5	0.00621661	Cattle
3	312	14.5	16	47	1	Cattle
3	313	15.5	26	36	0.995612	Cattle
3	314	16.5	15	44	1	Cattle
3	315	17.5	9	13	0.960865	Cattle
3	316	18.5	8	19	0.999773	Cattle
3	317	19.5	11	41	1	Cattle
3	318	20.5	12	39	1	Cattle
3	319	21.5	9	26	0.999998	Cattle
3	320	22.5	9	19	0.999343	Cattle
3	321	23.5	10	16	0.987343	Cattle
3	322	24.5	3	3	0.668211	Cattle
3	323	25.5	15	6	0.00492897	Cattle
3	324	26.5	17	9	0.0347655	Cattle
3	325	27.5	14	8	0.0831034	Cattle
3	326	28.5	11	17	0.985925	Cattle
3	327	29.5	10	12	0.879107	Cattle
3	328	30.5	17	11	0.138286	Cattle
3	329	31.5	16	7	0.00849777	Cattle
3	330	32.5	12	16	0.953279	Cattle
3	331	33.5	12	25	0.999852	Cattle
3	332	34.5	6	30	1	Cattle
3	333	35.5	8	5	0.220502	Cattle
3	334	36.5	9	3	0.00891921	Cattle
3	335	37.5	7	0	0	Cattle
3	336	38.5	5	0	0	Cattle
3	337	39.5	5	4	0.484645	Cattle
3	338	40.5	4	2	0.199495	Cattle
3	339	41.5	8	2	0.00254939	Cattle
3	340	42.5	8	10	0.884788	Cattle
3	341	43.5	6	15	0.999422	Cattle
3	342	44.5	6	4	0.312278	Cattle
3	343	45.5	5	5	0.678053	Cattle
3	344	46.5	3	4	0.836173	Cattle
3	345	47.5	9	0	0	Cattle
3	346	48.5	8	5	0.220502	Cattle
3	347	49.5	14	9	0.160287	Cattle
3	348	50.5	8	13	0.981098	Cattle
3	349	51.5	5	13	0.999087	Cattle
3	350	52.5	7	5	0.351343	Cattle
3	351	53.5	8	8	0.696494	Cattle
3	352	54.5	7	17	0.999637	Cattle
3	353	55.5	5	6	0.816096	Cattle
3	354	56.5	11	3	0.000891382	Cattle
3	355	57.5	9	11	0.881543	Cattle
3	356	58.5	6	6	0.684127	Cattle
3	357	59.5	3	18	1	Cattle
3	358	60.5	14	4	0.00030453	Cattle
3	359	61.5	6	2	0.0296659	Cattle
3	360	62.5	6	1	0.00119644	Cattle
3	361	63.5	8	1	2.69965e-05	Cattle
3	362	64.5	4	2	0.199495	Cattle
3	363	65.5	6	2	0.0296659	Cattle
3	364	66.5	12	12	0.719782	Cattle
3	365	67.5	9	9	0.70255	Cattle
3	366	68.5	7	2	0.00924253	Cattle
3	367	69.5	8	10	0.884788	Cattle
3	368	70.5	10	6	0.157814	Cattle
3	369	71.5	8	1	2.69965e-05	Cattle
3	370	72.5	7	2	0.00924253	Cattle
3	371	73.5	2	1	0.318199	Cattle
3	372	74.5	4	4	0.67246	Cattle
3	373	75.5	6	6	0.684127	Cattle
3	374	76.5	7	0	0	Cattle
3	375	77.5	10	9	0.58198	Cattle
3	376	78.5	6	12	0.993536	Cattle
3	377	79.5	12	3	0.000248559	Cattle
3	378	80.5	20	9	0.00484812	Cattle
3	379	81.5	15	5	0.000905044	Cattle
3	380	82.5	6	7	0.811547	Cattle
3	381	83.5	15	9	0.101418	Cattle
3	382	84.5	14	7	0.0350612	Cattle
3	383	85.5	11	2	2.88099e-05	Cattle
3	384	86.5	13	8	0.137472	Cattle
3	385	87.5	14	4	0.00030453	Cattle
3	386	88.5	15	4	9.08318e-05	Cattle
3	387	89.5	19	5	9.54194e-06	Cattle
3	388	90.5	19	3	4.98776e-09	Cattle
3	389	91.5	16	7	0.00849777	Cattle
3	390	92.5	10	22	0.999812	Cattle
3	391	93.5	8	13	0.981098	Cattle
3	392	94.5	6	14	0.998677	Cattle
3	393	95.5	5	12	0.997859	Cattle
3	394	96.5	10	4	0.0192301	Cattle
3	395	97.5	14	0	0	Cattle
3	396	98.5	10	7	0.287106	Cattle
3	397	99.5	8	15	0.995234	Cattle
3	398	100.5	16	24	0.993186	Cattle
3	399	101.5	12	33	1	Cattle
3	400	102.5	12	18	0.984581	Cattle
3	401	103.5	6	27	1	Cattle
3	402	104.5	15	14	0.638111	Cattle
3	403	105.5	10	11	0.807566	Cattle
3	404	106.5	11	27	0.999989	Cattle
3	405	107.5	10	18	0.996598	Cattle
3	406	108.5	10	19	0.998299	Cattle
3	407	109.5	13	1	3.30048e-10	Cattle
3	408	110.5	8	25	0.999999	Cattle
3	409	111.5	9	12	0.930501	Cattle
3	410	112.5	10	5	0.0669175	Cattle
3	411	113.5	17	20	0.916286	Cattle
3	412	114.5	16	9	0.0609041	Cattle
3	413	115.5	11	3	0.000891382	Cattle
3	414	116.5	9	5	0.126697	Cattle
3	415	117.5	14	12	0.510573	Cattle
3	416	118.5	16	12	0.307668	Cattle
3	417	119.5	11	16	0.974581	Cattle
3	418	120.5	10	25	0.999982	Cattle
3	419	121.215	1	14	1	Cattle
4	420	0.5	1	2	0.89918	Cattle
4	421	1.5	2	2	0.667847	Cattle
4	422	2.5	3	0	0	Cattle
4	423	3.5	4	1	0.029364	Cattle
4	424	4.5	10	1	3.84694e-07	Cattle
4	425	5.5	10	9	0.58198	Cattle
4	426	6.5	4	1	0.029364	Cattle
4	427	7.5	9	8	0.567492	Cattle
4	428	8.5	8	2	0.00254939	Cattle
4	429	9.5	7	14	0.996156	Cattle
4	430	10.5	13	8	0.137472	Cattle
4	431	11.5	12	9	0.340647	Cattle
4	432	12.5	3	10	0.999186	Cattle
4	433	13.5	6	4	0.312278	Cattle
4	434	14.5	3	6	0.967651	Cattle
4	435	15.5	9	7	0.411661	Cattle
4	436	16.5	12	1	3.76696e-09	Cattle
4	437	17.5	8	6	0.383853	Cattle
4	438	18.5	6	5	0.511023	Cattle
4	439	19.5	3	3	0.668211	Cattle
4	440	20.5	7	3	0.0608601	Cattle
4	441	21.5	7	2	0.00924253	Cattle
4	442	22.5	5	2	0.083081	Cattle
4	443	23.5	4	4	0.67246	Cattle
4	444	24.5	10	5	0.0669175	Cattle
4	445	25.5	5	9	0.976338	Cattle
4	446	26.5	10	4	0.0192301	Cattle
4	447	27.5	9	4	0.0444939	Cattle
4	448	28.5	6	3	0.134739	Cattle
4	449	29.5	9	3	0.00891921	Cattle
4	450	30.5	11	4	0.00763913	Cattle
4	451	31.5	7	7	0.690327	Cattle
4	452	32.5	9	9	0.70255	Cattle
4	453	33.5	8	8	0.696494	Cattle
4	454	34.5	4	3	0.450696	Cattle
4	455	35.5	3	2	0.402459	Cattle
4	456	36.5	7	1	0.000191637	Cattle
4	457	37.5	5	3	0.26355	Cattle
4	458	38.5	13	4	0.000956713	Cattle
4	459	39.5	13	3	6.42516e-05	Cattle
4	460	40.5	8	8	0.696494	Cattle
4	461	41.5	5	2	0.083081	Cattle
4	462	42.5	4	1	0.029364	Cattle
4	463	43.5	11	9	0.457492	Cattle
4	464	44.5	10	15	0.976578	Cattle
4	465	45.5	5	4	0.484645	Cattle
4	466	46.5	6	8	0.894697	Cattle
4	467	47.5	11	8	0.315216	Cattle
4	468	48.5	12	9	0.340647	Cattle
4	469	49.5	12	14	0.876037	Cattle
4	470	50.5	7	8	0.808939	Cattle
4	471	51.5	6	6	0.684127	Cattle
4	472	52.5	5	6	0.816096	Cattle
4	473	53.5	2	2	0.667847	Cattle
4	474	54.5	3	3	0.668211	Cattle
4	475	55.5	6	5	0.511023	Cattle
4	476	56.5	8	5	0.220502	Cattle
4	477	57.5	6	4	0.312278	Cattle
4	478	58.5	7	2	0.00924253	Cattle
4	479	59.5	7	3	0.0608601	Cattle
4	480	60.5	10	4	0.0192301	Cattle
4	481	61.5	9	11	0.881543	Cattle
4	482	62.5	3	8	0.9946	Cattle
4	483	63.5	6	5	0.511023	Cattle
4	484	64.5	5	9	0.976338	Cattle
4	485	65.5	10	8	0.435943	Cattle
4	486	66.5	12	12	0.719782	Cattle
4	487	67.5	5	7	0.902112	Cattle
4	488	68.5	2	5	0.978264	Cattle
4	489	69.5	8	17	0.998917	Cattle
4	490	70.5	10	5	0.0669175	Cattle
4	491	71.5	5	8	0.950757	Cattle
4	492	72.5	7	10	0.938836	Cattle
4	493	73.5	8	4	0.0940512	Cattle
4	494	74.5	6	4	0.312278	Cattle
4	495	75.5	7	5	0.351343	Cattle
4	496	76.5	5	4	0.484645	Cattle
4	497	77.5	9	30	1	Cattle
4	498	78.5	7	9	0.889069	Cattle
4	499	79.5	8	3	0.0245412	Cattle
4	500	80.5	4	1	0.029364	Cattle
4	501	81.5	3	4	0.836173	Cattle
4	502	82.5	9	4	0.0444939	Cattle
4	503	83.5	10	7	0.287106	Cattle
4	504	84.5	8	3	0.0245412	Cattle
4	505	85.5	10	1	3.84694e-07	Cattle
4	506	86.5	6	7	0.811547	Cattle
4	507	87.5	8	6	0.383853	Cattle
4	508	88.5	6	12	0.993536	Cattle
4	509	89.5	4	12	0.999429	Cattle
4	510	90.5	3	1	0.109258	Cattle
4	511	91.5	7	1	0.000191637	Cattle
4	512	92.5	31	10	1.37252e-06	Cattle
4	513	93.5	9	26	0.999998	Cattle
4	514	94.5	4	17	0.999995	Cattle
4	515	95.5	6	9	0.944267	Cattle
4	516	96.5	6	6	0.684127	Cattle
4	517	97.5	8	3	0.0245412	Cattle
4	518	98.5	3	5	0.925171	Cattle
4	519	99.5	7	14	0.996156	Cattle
4	520	100.5	15	7	0.0177586	Cattle
4	521	101.5	9	5	0.126697	Cattle
4	522	102.5	8	5	0.220502	Cattle
4	523	103.5	10	15	0.976578	Cattle
4	524	104.5	5	16	0.999937	Cattle
4	525	105.5	6	14	0.998677	Cattle
4	526	106.5	6	57	1	Cattle
4	527	107.5	10	30	1	Cattle
4	528	108.5	6	11	0.986278	Cattle
4	529	109.5	4	0	0	Cattle
4	530	110.5	6	1	0.00119644	Cattle
4	531	111.5	10	3	0.00294649	Cattle
4	532	112.5	19	10	0.0255936	Cattle
4	533	113.5	10	27	0.999996	Cattle
4	534	114.5	13	34	1	Cattle
4	535	115.5	12	8	0.214496	Cattle
4	536	116.5	18	2	5.53083e-11	Cattle
4	537	117.5	13	7	0.065232	Cattle
4	538	118.5	15	7	0.0177586	Cattle
4	539	119.5	13	8	0.137472	Cattle
4	540	120.415	1	8	0.999897	Cattle
5	541	0.5	5	5	0.678053	Cattle
5	542	1.5	8	8	0.696494	Cattle
5	543	2.5	7	1	0.000191637	Cattle
5	544	3.5	7	0	0	Cattle
5	545	4.5	8	5	0.220502	Cattle
5	546	5.5	5	7	0.902112	Cattle
5	547	6.5	12	6	0.0482186	Cattle
5	548	7.5	14	1	2.68759e-11	Cattle
5	549	8.5	12	1	3.76696e-09	Cattle
5	550	9.5	16	6	0.00204143	Cattle
5	551	10.5	17	7	0.003851	Cattle
5	552	11.5	4	4	0.67246	Cattle
5	553	12.5	12	5	0.0147588	Cattle
5	554	13.5	8	1	2.69965e-05	Cattle
5	555	14.5	13	6	0.0240286	Cattle
5	556	15.5	13	5	0.00621661	Cattle
5	557	16.5	8	1	2.69965e-05	Cattle
5	558	17.5	7	5	0.351343	Cattle
5	559	18.5	5	2	0.083081	Cattle
5	560	19.5	5	6	0.816096	Cattle
5	561	20.5	9	3	0.00891921	Cattle
5	562	21.5	14	5	0.00244847	Cattle
5	563	22.5	12	6	0.0482186	Cattle
5	564	23.5	6	6	0.684127	Cattle
5	565	24.5	2	6	0.991924	Cattle
5	566	25.5	11	21	0.998977	Cattle
5	567	26.5	14	34	0.999999	Cattle
5	568	27.5	16	40	1	Cattle
5	569	28.5	15	20	0.968192	Cattle
5	570	29.5	9	21	0.999859	Cattle
5	571	30.5	19	31	0.999108	Cattle
5	572	31.5	14	26	0.999551	Cattle
5	573	32.5	23	17	0.242031	Cattle
5	574	33.5	26	5	5.32723e-10	Cattle
5	575	34.5	15	5	0.000905044	Cattle
5	576	35.5	12	5	0.0147588	Cattle
5	577	36.5	12	6	0.0482186	Cattle
5	578	37.5	6	5	0.511023	Cattle
5	579	38.5	7	7	0.690327	Cattle
5	580	39.5	8	3	0.0245412	Cattle
5	581	40.5	8	6	0.383853	Cattle
5	582	41.5	11	4	0.00763913	Cattle
5	583	42.5	19	5	9.54194e-06	Cattle
5	584	43.5	19	8	0.0029822	Cattle
5	585	44.5	15	24	0.99652	Cattle
5	586	45.5	18	10	0.0448539	Cattle
5	587	46.5	17	2	4.37401e-10	Cattle
5	588	47.5	20	8	0.00132161	Cattle
5	589	48.5	14	7	0.0350612	Cattle
5	590	49.5	12	12	0.719782	Cattle
5	591	50.5	14	3	1.54742e-05	Cattle
5	592	51.5	12	7	0.114082	Cattle
5	593	52.5	9	3	0.00891921	Cattle
5	594	53.5	9	1	3.3926e-06	Cattle
5	595	54.5	11	2	2.88099e-05	Cattle
5	596	55.5	11	4	0.00763913	Cattle
5	597	56.5	19	46	1	Cattle
5	598	57.5	13	58	1	Cattle
5	599	58.5	6	24	1	Cattle
5	600	59.5	10	30	1	Cattle
5	601	60.5	15	17	0.874433	Cattle
5	602	61.5	13	4	0.000956713	Cattle
5	603	62.5	9	3	0.00891921	Cattle
5	604	63.5	6	8	0.894697	Cattle
5	605	64.5	9	8	0.567492	Cattle
5	606	65.5	12	12	0.719782	Cattle
5	607	66.5	18	10	0.0448539	Cattle
5	608	67.5	11	10	0.595094	Cattle
5	609	68.5	10	9	0.58198	Cattle
5	610	69.5	12	7	0.114082	Cattle
5	611	70.5	17	10	0.0750807	Cattle
5	612	71.5	24	11	0.00276325	Cattle
5	613	72.5	11	5	0.0326333	Cattle
5	614	73.5	13	5	0.00621661	Cattle
5	615	74.5	14	11	0.385116	Cattle
5	616	75.5	22	21	0.692572	Cattle
5	617	76.5	10	12	0.879107	Cattle
5	618	77.5	6	6	0.684127	Cattle
5	619	78.5	3	5	0.925171	Cattle
5	620	79.5	1	3	0.96799	Cattle
5	621	80.5	10	4	0.0192301	Cattle
5	622	81.5	15	2	2.30315e-08	Cattle
5	623	82.5	14	12	0.510573	Cattle
5	624	83.5	16	7	0.00849777	Cattle
5	625	84.5	18	7	0.00165665	Cattle
5	626	85.5	13	6	0.0240286	Cattle
5	627	86.5	13	1	3.30048e-10	Cattle
5	628	87.5	22	3	2.14007e-11	Cattle
5	629	88.5	32	9	4.97493e-08	Cattle
5	630	89.5	20	13	0.119937	Cattle
5	631	90.5	19	3	4.98776e-09	Cattle
5	632	91.5	26	6	2.04539e-08	Cattle
5	633	92.5	23	3	3.17736e-12	Cattle
5	634	93.5	52	2	7.11385e-51	Cattle
5	635	94.5	26	7	3.78541e-07	Cattle
5	636	95.5	18	16	0.564222	Cattle
5	637	96.5	18	1	6.21815e-16	Cattle
5	638	97.5	19	17	0.575593	Cattle
5	639	98.5	11	5	0.0326333	Cattle
5	640	99.5	15	23	0.993733	Cattle
5	641	100.5	13	25	0.999626	Cattle
5	642	101.5	13	19	0.983315	Cattle
5	643	102.5	9	17	0.99716	Cattle
5	644	103.5	14	35	0.999999	Cattle
5	645	104.5	17	30	0.999626	Cattle
5	646	105.5	31	11	8.84086e-06	Cattle
5	647	106.5	28	12	0.000491932	Cattle
5	648	107.5	21	21	0.763064	Cattle
5	649	108.5	10	14	0.95801	Cattle
5	650	109.5	12	17	0.972752	Cattle
5	651	110.5	16	36	0.999998	Cattle
5	652	111.5	16	22	0.979988	Cattle
5	653	112.5	23	25	0.878507	Cattle
5	654	113.5	17	39	0.999999	Cattle
5	655	114.5	9	15	0.988829	Cattle
5	656	115.5	13	11	0.494455	Cattle
5	657	116.5	22	14	0.0917601	Cattle
5	658	117.5	26	11	0.000634766	Cattle
5	659	118.5	14	4	0.00030453	Cattle
5	660	119.5	10	13	0.927332	Cattle
5	661	120.5	2	22	1	Cattle
5	662	121.096	0	8	1	Cattle
6	663	0.5	10	4	0.0192301	Cattle
6	664	1.5	13	1	3.30048e-10	Cattle
6	665	2.5	12	7	0.114082	Cattle
6	666	3.5	11	6	0.090398	Cattle
6	667	4.5	14	5	0.00244847	Cattle
6	668	5.5	11	4	0.00763913	Cattle
6	669	6.5	5	5	0.678053	Cattle
6	670	7.5	6	10	0.971811	Cattle
6	671	8.5	1	13	1	Cattle
6	672	9.5	6	2	0.0296659	Cattle
6	673	10.5	12	2	5.41323e-06	Cattle
6	674	11.5	8	1	2.69965e-05	Cattle
6	675	12.5	12	4	0.00280487	Cattle
6	676	13.5	8	2	0.00254939	Cattle
6	677	14.5	7	14	0.996156	Cattle
6	678	15.5	8	1	2.69965e-05	Cattle
6	679	16.5	13	15	0.87518	Cattle
6	680	17.5	20	7	0.000264543	Cattle
6	681	18.5	8	5	0.220502	Cattle
6	682	19.5	14	1	2.68759e-11	Cattle
6	683	20.5	9	14	0.978751	Cattle
6	684	21.5	17	5	0.000103576	Cattle
6	685	22.5	15	4	9.08318e-05	Cattle
6	686	23.5	16	8	0.0256691	Cattle
6	687	24.5	15	4	9.08318e-05	Cattle
6	688	25.5	14	5	0.00244847	Cattle
6	689	26.5	10	17	0.993353	Cattle
6	690	27.5	15	9	0.101418	Cattle
6	691	28.5	11	2	2.88099e-05	Cattle
6	692	29.5	19	1	3.74025e-17	Cattle
6	693	30.5	22	3	2.14007e-11	Cattle
6	694	31.5	24	6	2.88521e-07	Cattle
6	695	32.5	12	4	0.00280487	Cattle
6	696	33.5	17	3	1.47452e-07	Cattle
6	697	34.5	20	0	0	Cattle
6	698	35.5	16	2	3.26988e-09	Cattle
6	699	36.5	56	3	5.2246e-47	Cattle
6	700	37.5	59	11	2.65452e-21	Cattle
6	701	38.5	38	12	5.74644e-08	Cattle
6	702	39.5	40	0	0	Cattle
6	703	40.5	34	0	0	Cattle
6	704	41.5	24	4	1.5117e-10	Cattle
6	705	42.5	26	2	6.44765e-19	Cattle
6	706	43.5	34	3	2.102e-22	Cattle
6	707	44.5	31	3	1.876e-19	Cattle
6	708	45.5	26	5	5.32723e-10	Cattle
6	709	46.5	21	11	0.0189207	Cattle
6	710	47.5	14	6	0.0112233	Cattle
6	711	48.5	13	4	0.000956713	Cattle
6	712	49.5	14	0	0	Cattle
6	713	50.5	14	3	1.54742e-05	Cattle
6	714	51.5	11	2	2.88099e-05	Cattle
6	715	52.5	17	1	9.79676e-15	Cattle
6	716	53.5	27	0	0	Cattle
6	717	54.5	20	0	0	Cattle
6	718	55.5	14	0	0	Cattle
6	719	56.5	9	1	3.3926e-06	Cattle
6	720	57.5	12	2	5.41323e-06	Cattle
6	721	58.5	10	6	0.157814	Cattle
6	722	59.5	17	8	0.0131681	Cattle
6	723	60.5	13	13	0.725191	Cattle
6	724	61.5	12	5	0.0147588	Cattle
6	725	62.5	16	11	0.203663	Cattle
6	726	63.5	12	3	0.000248559	Cattle
6	727	64.5	9	5	0.126697	Cattle
6	728	65.5	18	1	6.21815e-16	Cattle
6	729	66.5	15	2	2.30315e-08	Cattle
6	730	67.5	21	7	9.85949e-05	Cattle
6	731	68.5	15	11	0.286565	Cattle
6	732	69.5	17	11	0.138286	Cattle
6	733	70.5	20	7	0.000264543	Cattle
6	734	71.5	18	7	0.00165665	Cattle
6	735	72.5	19	13	0.174392	Cattle
6	736	73.5	9	14	0.978751	Cattle
6	737	74.5	9	3	0.00891921	Cattle
6	738	75.5	10	0	0	Cattle
6	739	76.5	11	1	3.97313e-08	Cattle
6	740	77.5	27	0	0	Cattle
6	741	78.5	20	1	2.13788e-18	Cattle
6	742	79.5	22	1	6.05135e-21	Cattle
6	743	80.5	32	0	0	Cattle
6	744	81.5	23	3	3.17736e-12	Cattle
6	745	82.5	26	1	2.88947e-26	Cattle
6	746	83.5	36	0	0	Cattle
6	747	84.5	23	1	3.0095e-22	Cattle
6	748	85.5	76	16	7.78174e-24	Cattle
6	749	86.5	75	13	1.63767e-28	Cattle
6	750	87.5	61	20	3.29651e-11	Cattle
6	751	88.5	33	4	9.13938e-18	Cattle
6	752	89.5	29	5	4.4584e-12	Cattle
6	753	90.5	24	17	0.180403	Cattle
6	754	91.5	34	4	1.22686e-18	Cattle
6	755	92.5	23	26	0.914895	Cattle
6	756	93.5	25	9	7.65883e-05	Cattle
6	757	94.5	11	5	0.0326333	Cattle
6	758	95.5	9	7	0.411661	Cattle
6	759	96.5	15	5	0.000905044	Cattle
6	760	97.5	20	5	2.68692e-06	Cattle
6	761	98.5	16	4	2.54805e-05	Cattle
6	762	99.5	16	17	0.816215	Cattle
6	763	100.5	9	6	0.255767	Cattle
6	764	101.5	22	3	2.14007e-11	Cattle
6	765	102.5	17	3	1.47452e-07	Cattle
6	766	103.5	9	12	0.930501	Cattle
6	767	104.5	10	11	0.807566	Cattle
6	768	105.5	7	8	0.808939	Cattle
6	769	106.5	6	8	0.894697	Cattle
6	770	107.5	8	27	1	Cattle
6	771	108.5	7	19	0.999931	Cattle
6	772	109.5	13	23	0.998559	Cattle
6	773	110.5	10	4	0.0192301	Cattle
6	774	111.5	5	2	0.083081	Cattle
6	775	112.5	10	1	3.84694e-07	Cattle
6	776	113.5	14	4	0.00030453	Cattle
6	777	114.5	14	1	2.68759e-11	Cattle
6	778	115.5	9	10	0.807273	Cattle
6	779	116.5	15	5	0.000905044	Cattle
6	780	117.5	6	7	0.811547	Cattle
6	781	118.5	1	11	0.999997	Cattle
6	782	119.229	0	5	1	Cattle
7	783	0.5	8	9	0.807645	Cattle
7	784	1.5	10	19	0.998299	Cattle
7	785	2.5	10	23	0.999913	Cattle
7	786	3.5	12	26	0.999929	Cattle
7	787	4.5	13	38	1	Cattle
7	788	5.5	15	40	1	Cattle
7	789	6.5	15	14	0.638111	Cattle
7	790	7.5	8	8	0.696494	Cattle
7	791	8.5	4	33	1	Cattle
7	792	9.5	6	25	1	Cattle
7	793	10.5	4	16	0.999987	Cattle
7	794	11.5	12	12	0.719782	Cattle
7	795	12.5	18	36	0.999984	Cattle
7	796	13.5	17	35	0.999987	Cattle
7	797	14.5	21	20	0.685862	Cattle
7	798	15.5	17	39	0.999999	Cattle
7	799	16.5	11	45	1	Cattle
7	800	17.5	8	44	1	Cattle
7	801	18.5	12	30	0.999997	Cattle
7	802	19.5	13	37	1	Cattle
7	803	20.5	13	24	0.999259	Cattle
7	804	21.5	14	41	1	Cattle
7	805	22.5	9	35	1	Cattle
7	806	23.5	9	17	0.99716	Cattle
7	807	24.5	12	7	0.114082	Cattle
7	808	25.5	7	3	0.0608601	Cattle
7	809	26.5	11	6	0.090398	Cattle
7	810	27.5	14	5	0.00244847	Cattle
7	811	28.5	7	10	0.938836	Cattle
7	812	29.5	11	2	2.88099e-05	Cattle
7	813	30.5	13	1	3.30048e-10	Cattle
7	814	31.5	15	4	9.08318e-05	Cattle
7	815	32.5	11	6	0.090398	Cattle
7	816	33.5	5	6	0.816096	Cattle
7	817	34.5	8	5	0.220502	Cattle
7	818	35.5	9	6	0.255767	Cattle
7	819	36.5	8	4	0.0940512	Cattle
7	820	37.5	11	0	0	Cattle
7	821	38.5	10	4	0.0192301	Cattle
7	822	39.5	11	22	0.999496	Cattle
7	823	40.5	9	32	1	Cattle
7	824	41.5	14	31	0.999987	Cattle
7	825	42.5	14	31	0.999987	Cattle
7	826	43.5	15	33	0.999992	Cattle
7	827	44.5	11	31	1	Cattle
7	828	45.5	6	50	1	Cattle
7	829	46.5	5	13	0.999087	Cattle
7	830	47.5	7	18	0.999841	Cattle
7	831	48.5	15	11	0.286565	Cattle
7	832	49.5	6	5	0.511023	Cattle
7	833	50.5	7	6	0.532727	Cattle
7	834	51.5	9	27	0.999999	Cattle
7	835	52.5	13	20	0.990629	Cattle
7	836	53.5	13	36	1	Cattle
7	837	54.5	10	26	0.999992	Cattle
7	838	55.5	13	9	0.24012	Cattle
7	839	56.5	17	3	1.47452e-07	Cattle
7	840	57.5	14	5	0.00244847	Cattle
7	841	58.5	8	4	0.0940512	Cattle
7	842	59.5	8	13	0.981098	Cattle
7	843	60.5	13	4	0.000956713	Cattle
7	844	61.5	21	12	0.0415081	Cattle
7	845	62.5	17	13	0.327532	Cattle
7	846	63.5	11	19	0.996023	Cattle
7	847	64.5	9	23	0.999972	Cattle
7	848	65.5	12	4	0.00280487	Cattle
7	849	66.5	7	3	0.0608601	Cattle
7	850	67.5	3	11	0.999692	Cattle
7	851	68.5	5	10	0.989053	Cattle
7	852	69.5	9	1	3.3926e-06	Cattle
7	853	70.5	9	8	0.567492	Cattle
7	854	71.5	15	9	0.101418	Cattle
7	855	72.5	8	3	0.0245412	Cattle
7	856	73.5	12	9	0.340647	Cattle
7	857	74.5	4	8	0.981293	Cattle
7	858	75.5	6	6	0.684127	Cattle
7	859	76.5	10	1	3.84694e-07	Cattle
7	860	77.5	5	6	0.816096	Cattle
7	861	78.5	5	1	0.00645255	Cattle
7	862	79.5	6	1	0.00119644	Cattle
7	863	80.5	12	3	0.000248559	Cattle
7	864	81.5	10	1	3.84694e-07	Cattle
7	865	82.5	15	8	0.0474679	Cattle
7	866	83.5	12	7	0.114082	Cattle
7	867	84.5	10	3	0.00294649	Cattle
7	868	85.5	7	6	0.532727	Cattle
7	869	86.5	9	1	3.3926e-06	Cattle
7	870	87.5	10	3	0.00294649	Cattle
7	871	88.5	15	3	3.48764e-06	Cattle
7	872	89.5	19	5	9.54194e-06	Cattle
7	873	90.5	38	6	1.60154e-16	Cattle
7	874	91.5	18	1	6.21815e-16	Cattle
7	875	92.5	8	8	0.696494	Cattle
7	876	93.5	10	2	0.000141014	Cattle
7	877	94.5	8	1	2.69965e-05	Cattle
7	878	95.5	20	1	2.13788e-18	Cattle
7	879	96.5	26	3	8.13589e-15	Cattle
7	880	97.5	6	9	0.944267	Cattle
7	881	98.5	5	7	0.902112	Cattle
7	882	99.5	3	2	0.402459	Cattle
7	883	100.5	7	3	0.0608601	Cattle
7	884	101.5	4	0	0	Cattle
7	885	102.5	8	2	0.00254939	Cattle
7	886	103.5	7	4	0.180458	Cattle
7	887	104.5	6	8	0.894697	Cattle
7	888	105.5	5	5	0.678053	Cattle
7	889	106.5	7	2	0.00924253	Cattle
7	890	107.5	4	1	0.029364	Cattle
7	891	108.5	8	0	0	Cattle
7	892	109.5	13	2	9.41261e-07	Cattle
7	893	110.5	1	3	0.96799	Cattle
7	894	111.5	0	4	1	Cattle
7	895	112.319	1	2	0.89918	Cattle
8	896	0.5	15	7	0.0177586	Cattle
8	897	1.5	17	10	0.0750807	Cattle
8	898	2.5	8	1	2.69965e-05	Cattle
8	899	3.5	5	1	0.00645255	Cattle
8	900	4.5	11	2	2.88099e-05	Cattle
8	901	5.5	9	7	0.411661	Cattle
8	902	6.5	7	7	0.690327	Cattle
8	903	7.5	1	16	1	Cattle
8	904	8.5	5	10	0.989053	Cattle
8	905	9.5	4	7	0.958494	Cattle
8	906	10.5	6	14	0.998677	Cattle
8	907	11.5	10	10	0.708459	Cattle
8	908	12.5	6	0	0	Cattle
8	909	13.5	7	1	0.000191637	Cattle
8	910	14.5	4	0	0	Cattle
8	911	15.5	4	3	0.450696	Cattle
8	912	16.5	7	6	0.532727	Cattle
8	913	17.5	9	7	0.411661	Cattle
8	914	18.5	10	3	0.00294649	Cattle
8	915	19.5	4	3	0.450696	Cattle
8	916	20.5	8	1	2.69965e-05	Cattle
8	917	21.5	11	1	3.97313e-08	Cattle
8	918	22.5	7	28	1	Cattle
8	919	23.5	5	27	1	Cattle
8	920	24.5	15	6	0.00492897	Cattle
8	921	25.5	13	8	0.137472	Cattle
8	922	26.5	4	4	0.67246	Cattle
8	923	27.5	9	2	0.000630175	Cattle
8	924	28.5	11	3	0.000891382	Cattle
8	925	29.5	11	7	0.18709	Cattle
8	926	30.5	10	3	0.00294649	Cattle
8	927	31.5	9	5	0.126697	Cattle
8	928	32.5	4	1	0.029364	Cattle
8	929	33.5	5	2	0.083081	Cattle
8	930	34.5	10	0	0	Cattle
8	931	35.5	6	0	0	Cattle
8	932	36.5	12	1	3.76696e-09	Cattle
8	933	37.5	12	4	0.00280487	Cattle
8	934	38.5	7	9	0.889069	Cattle
8	935	39.5	4	15	0.999966	Cattle
8	936	40.5	5	12	0.997859	Cattle
8	937	41.5	11	2	2.88099e-05	Cattle
8	938	42.5	17	4	6.74509e-06	Cattle
8	939	43.5	11	4	0.00763913	Cattle
8	940	44.5	8	6	0.383853	Cattle
8	941	45.5	10	8	0.435943	Cattle
8	942	46.5	8	5	0.220502	Cattle
8	943	47.5	5	3	0.26355	Cattle
8	944	48.5	4	8	0.981293	Cattle
8	945	49.5	8	4	0.0940512	Cattle
8	946	50.5	11	2	2.88099e-05	Cattle
8	947	51.5	6	9	0.944267	Cattle
8	948	52.5	9	5	0.126697	Cattle
8	949	53.5	16	6	0.00204143	Cattle
8	950	54.5	11	4	0.00763913	Cattle
8	951	55.5	7	2	0.00924253	Cattle
8	952	56.5	3	1	0.109258	Cattle
8	953	57.5	7	1	0.000191637	Cattle
8	954	58.5	9	4	0.0444939	Cattle
8	955	59.5	14	18	0.949639	Cattle
8	956	60.5	16	46	1	Cattle
8	957	61.5	9	8	0.567492	Cattle
8	958	62.5	7	18	0.999841	Cattle
8	959	63.5	12	15	0.9225	Cattle
8	960	64.5	11	10	0.595094	Cattle
8	961	65.5	5	9	0.976338	Cattle
8	962	66.5	9	7	0.411661	Cattle
8	963	67.5	15	6	0.00492897	Cattle
8	964	68.5	9	4	0.0444939	Cattle
8	965	69.5	9	15	0.988829	Cattle
8	966	70.5	9	17	0.99716	Cattle
8	967	71.5	9	12	0.930501	Cattle
8	968	72.5	9	4	0.0444939	Cattle
8	969	73.5	9	11	0.881543	Cattle
8	970	74.5	14	6	0.0112233	Cattle
8	971	75.5	9	10	0.807273	Cattle
8	972	76.5	15	20	0.968192	Cattle
8	973	77.5	10	21	0.9996	Cattle
8	974	78.5	10	10	0.708459	Cattle
8	975	79.5	5	2	0.083081	Cattle
8	976	80.5	13	7	0.065232	Cattle
8	977	81.5	8	2	0.00254939	Cattle
8	978	82.5	12	6	0.0482186	Cattle
8	979	83.5	10	10	0.708459	Cattle
8	980	84.5	8	11	0.934296	Cattle
8	981	85.5	15	21	0.98102	Cattle
8	982	86.5	15	12	0.404768	Cattle
8	983	87.5	10	7	0.287106	Cattle
8	984	88.5	12	6	0.0482186	Cattle
8	985	89.5	13	1	3.30048e-10	Cattle
8	986	90.5	7	9	0.889069	Cattle
8	987	91.5	14	7	0.0350612	Cattle
8	988	92.5	9	10	0.807273	Cattle
8	989	93.5	7	2	0.00924253	Cattle
8	990	94.5	6	2	0.0296659	Cattle
8	991	95.5	3	10	0.999186	Cattle
8	992	96.5	12	7	0.114082	Cattle
8	993	97.5	10	7	0.287106	Cattle
8	994	98.5	15	4	9.08318e-05	Cattle
8	995	99.5	14	3	1.54742e-05	Cattle
8	996	100.5	8	13	0.981098	Cattle
8	997	101.5	13	10	0.363833	Cattle
8	998	102.5	14	11	0.385116	Cattle
8	999	103.5	5	15	0.999843	Cattle
8	1000	104.5	10	18	0.996598	Cattle
8	1001	105.5	13	13	0.725191	Cattle
8	1002	106.5	17	2	4.37401e-10	Cattle
8	1003	107.5	16	5	0.000315024	Cattle
8	1004	108.5	3	1	0.109258	Cattle
8	1005	109.5	4	2	0.199495	Cattle
8	1006	110.5	3	2	0.402459	Cattle
8	1007	111.5	4	4	0.67246	Cattle
8	1008	112.5	2	19	1	Cattle
8	1009	113.192	0	1	1	Cattle
9	1010	0.5	1	9	0.999967	Cattle
9	1011	1.5	8	0	0	Cattle
9	1012	2.5	12	1	3.76696e-09	Cattle
9	1013	3.5	7	0	0	Cattle
9	1014	4.5	5	0	0	Cattle
9	1015	5.5	13	0	0	Cattle
9	1016	6.5	8	0	0	Cattle
9	1017	7.5	7	2	0.00924253	Cattle
9	1018	8.5	10	2	0.000141014	Cattle
9	1019	9.5	7	7	0.690327	Cattle
9	1020	10.5	6	6	0.684127	Cattle
9	1021	11.5	6	1	0.00119644	Cattle
9	1022	12.5	10	3	0.00294649	Cattle
9	1023	13.5	10	8	0.435943	Cattle
9	1024	14.5	11	1	3.97313e-08	Cattle
9	1025	15.5	16	9	0.0609041	Cattle
9	1026	16.5	15	1	2.04407e-12	Cattle
9	1027	17.5	8	2	0.00254939	Cattle
9	1028	18.5	4	5	0.823647	Cattle
9	1029	19.5	3	6	0.967651	Cattle
9	1030	20.5	8	3	0.0245412	Cattle
9	1031	21.5	7	3	0.0608601	Cattle
9	1032	22.5	10	5	0.0669175	Cattle
9	1033	23.5	12	10	0.476862	Cattle
9	1034	24.5	8	9	0.807645	Cattle
9	1035	25.5	10	7	0.287106	Cattle
9	1036	26.5	4	6	0.911952	Cattle
9	1037	27.5	12	3	0.000248559	Cattle
9	1038	28.5	6	7	0.811547	Cattle
9	1039	29.5	4	6	0.911952	Cattle
9	1040	30.5	4	5	0.823647	Cattle
9	1041	31.5	10	3	0.00294649	Cattle
9	1042	32.5	11	8	0.315216	Cattle
9	1043	33.5	10	7	0.287106	Cattle
9	1044	34.5	10	17	0.993353	Cattle
9	1045	35.5	11	2	2.88099e-05	Cattle
9	1046	36.5	8	2	0.00254939	Cattle
9	1047	37.5	15	1	2.04407e-12	Cattle
9	1048	38.5	12	4	0.00280487	Cattle
9	1049	39.5	5	13	0.999087	Cattle
9	1050	40.5	9	9	0.70255	Cattle
9	1051	41.5	4	14	0.999912	Cattle
9	1052	42.5	6	12	0.993536	Cattle
9	1053	43.5	8	9	0.807645	Cattle
9	1054	44.5	10	4	0.0192301	Cattle
9	1055	45.5	6	6	0.684127	Cattle
9	1056	46.5	10	3	0.00294649	Cattle
9	1057	47.5	6	1	0.00119644	Cattle
9	1058	48.5	9	1	3.3926e-06	Cattle
9	1059	49.5	9	4	0.0444939	Cattle
9	1060	50.5	10	10	0.708459	Cattle
9	1061	51.5	11	6	0.090398	Cattle
9	1062	52.5	11	3	0.000891382	Cattle
9	1063	53.5	11	7	0.18709	Cattle
9	1064	54.5	17	6	0.000799598	Cattle
9	1065	55.5	15	4	9.08318e-05	Cattle
9	1066	56.5	9	3	0.00891921	Cattle
9	1067	57.5	3	2	0.402459	Cattle
9	1068	58.5	5	0	0	Cattle
9	1069	59.5	11	1	3.97313e-08	Cattle
9	1070	60.5	5	1	0.00645255	Cattle
9	1071	61.5	5	19	0.999996	Cattle
9	1072	62.5	5	3	0.26355	Cattle
9	1073	63.5	9	15	0.988829	Cattle
9	1074	64.5	15	9	0.101418	Cattle
9	1075	65.5	17	5	0.000103576	Cattle
9	1076	66.5	6	7	0.811547	Cattle
9	1077	67.5	2	5	0.978264	Cattle
9	1078	68.5	8	3	0.0245412	Cattle
9	1079	69.5	7	5	0.351343	Cattle
9	1080	70.5	12	9	0.340647	Cattle
9	1081	71.5	10	31	1	Cattle
9	1082	72.5	10	1	3.84694e-07	Cattle
9	1083	73.5	9	9	0.70255	Cattle
9	1084	74.5	15	8	0.0474679	Cattle
9	1085	75.5	14	9	0.160287	Cattle
9	1086	76.5	16	8	0.0256691	Cattle
9	1087	77.5	10	10	0.708459	Cattle
9	1088	78.5	7	2	0.00924253	Cattle
9	1089	79.5	4	0	0	Cattle
9	1090	80.5	13	3	6.42516e-05	Cattle
9	1091	81.5	7	4	0.180458	Cattle
9	1092	82.5	8	11	0.934296	Cattle
9	1093	83.5	7	2	0.00924253	Cattle
9	1094	84.5	4	6	0.911952	Cattle
9	1095	85.5	15	7	0.0177586	Cattle
9	1096	86.5	14	3	1.54742e-05	Cattle
9	1097	87.5	15	5	0.000905044	Cattle
9	1098	88.5	17	14	0.44002	Cattle
9	1099	89.5	9	11	0.881543	Cattle
9	1100	90.5	10	5	0.0669175	Cattle
9	1101	91.5	11	7	0.18709	Cattle
9	1102	92.5	17	6	0.000799598	Cattle
9	1103	93.5	6	6	0.684127	Cattle
9	1104	94.5	9	3	0.00891921	Cattle
9	1105	95.5	12	7	0.114082	Cattle
9	1106	96.5	15	13	0.525446	Cattle
9	1107	97.5	15	16	0.814315	Cattle
9	1108	98.5	7	5	0.351343	Cattle
9	1109	99.5	11	3	0.000891382	Cattle
9	1110	100.5	9	3	0.00891921	Cattle
9	1111	101.5	12	4	0.00280487	Cattle
9	1112	102.5	17	8	0.0131681	Cattle
9	1113	103.5	6	12	0.993536	Cattle
9	1114	104.5	3	6	0.967651	Cattle
9	1115	105.354	0	11	1	Cattle
10	1116	0.5	2	7	0.997063	Cattle
10	1117	1.5	10	5	0.0669175	Cattle
10	1118	2.5	17	3	1.47452e-07	Cattle
10	1119	3.5	13	4	0.000956713	Cattle
10	1120	4.5	9	15	0.988829	Cattle
10	1121	5.5	11	6	0.090398	Cattle
10	1122	6.5	7	12	0.983613	Cattle
10	1123	7.5	13	8	0.137472	Cattle
10	1124	8.5	8	8	0.696494	Cattle
10	1125	9.5	14	7	0.0350612	Cattle
10	1126	10.5	9	10	0.807273	Cattle
10	1127	11.5	7	16	0.999186	Cattle
10	1128	12.5	13	18	0.971084	Cattle
10	1129	13.5	18	17	0.663819	Cattle
10	1130	14.5	10	8	0.435943	Cattle
10	1131	15.5	14	13	0.628476	Cattle
10	1132	16.5	11	5	0.0326333	Cattle
10	1133	17.5	9	5	0.126697	Cattle
10	1134	18.5	9	7	0.411661	Cattle
10	1135	19.5	7	10	0.938836	Cattle
10	1136	20.5	19	42	0.999999	Cattle
10	1137	21.5	9	45	1	Cattle
10	1138	22.5	8	21	0.999956	Cattle
10	1139	23.5	5	22	1	Cattle
10	1140	24.5	2	20	1	Cattle
10	1141	25.5	5	33	1	Cattle
10	1142	26.5	10	46	1	Cattle
10	1143	27.5	11	41	1	Cattle
10	1144	28.5	9	20	0.999693	Cattle
10	1145	29.5	9	4	0.0444939	Cattle
10	1146	30.5	2	9	0.999629	Cattle
10	1147	31.5	10	2	0.000141014	Cattle
10	1148	32.5	13	5	0.00621661	Cattle
10	1149	33.5	10	4	0.0192301	Cattle
10	1150	34.5	12	5	0.0147588	Cattle
10	1151	35.5	10	9	0.58198	Cattle
10	1152	36.5	21	33	0.99891	Cattle
10	1153	37.5	18	23	0.964819	Cattle
10	1154	38.5	19	11	0.0557515	Cattle
10	1155	39.5	7	3	0.0608601	Cattle
10	1156	40.5	4	2	0.199495	Cattle
10	1157	41.5	5	1	0.00645255	Cattle
10	1158	42.5	10	15	0.976578	Cattle
10	1159	43.5	11	15	0.955493	Cattle
10	1160	44.5	12	5	0.0147588	Cattle
10	1161	45.5	13	17	0.951337	Cattle
10	1162	46.5	23	10	0.00176196	Cattle
10	1163	47.5	12	4	0.00280487	Cattle
10	1164	48.5	8	5	0.220502	Cattle
10	1165	49.5	11	3	0.000891382	Cattle
10	1166	50.5	19	6	0.000104827	Cattle
10	1167	51.5	22	13	0.0505117	Cattle
10	1168	52.5	22	7	3.51644e-05	Cattle
10	1169	53.5	6	5	0.511023	Cattle
10	1170	54.5	10	8	0.435943	Cattle
10	1171	55.5	11	8	0.315216	Cattle
10	1172	56.5	8	3	0.0245412	Cattle
10	1173	57.5	6	3	0.134739	Cattle
10	1174	58.5	7	14	0.996156	Cattle
10	1175	59.5	13	11	0.494455	Cattle
10	1176	60.5	6	9	0.944267	Cattle
10	1177	61.5	7	10	0.938836	Cattle
10	1178	62.5	12	8	0.214496	Cattle
10	1179	63.5	8	2	0.00254939	Cattle
10	1180	64.5	13	1	3.30048e-10	Cattle
10	1181	65.5	15	21	0.98102	Cattle
10	1182	66.5	17	6	0.000799598	Cattle
10	1183	67.5	21	12	0.0415081	Cattle
10	1184	68.5	18	8	0.0064212	Cattle
10	1185	69.5	12	6	0.0482186	Cattle
10	1186	70.5	6	13	0.99704	Cattle
10	1187	71.5	10	9	0.58198	Cattle
10	1188	72.5	5	11	0.995094	Cattle
10	1189	73.5	17	10	0.0750807	Cattle
10	1190	74.5	12	8	0.214496	Cattle
10	1191	75.5	8	4	0.0940512	Cattle
10	1192	76.5	13	13	0.725191	Cattle
10	1193	77.5	11	12	0.808346	Cattle
10	1194	78.5	13	4	0.000956713	Cattle
10	1195	79.5	11	11	0.714205	Cattle
10	1196	80.5	14	9	0.160287	Cattle
10	1197	81.5	12	17	0.972752	Cattle
10	1198	82.5	11	16	0.974581	Cattle
10	1199	83.5	15	5	0.000905044	Cattle
10	1200	84.5	12	6	0.0482186	Cattle
10	1201	85.5	13	22	0.997251	Cattle
10	1202	86.5	10	22	0.999812	Cattle
10	1203	87.5	12	11	0.607095	Cattle
10	1204	88.5	8	6	0.383853	Cattle
10	1205	89.5	12	23	0.999382	Cattle
10	1206	90.5	23	1	3.0095e-22	Cattle
10	1207	91.5	8	2	0.00254939	Cattle
10	1208	92.5	11	4	0.00763913	Cattle
10	1209	93.5	5	8	0.950757	Cattle
10	1210	94.5	10	1	3.84694e-07	Cattle
10	1211	95.5	8	2	0.00254939	Cattle
10	1212	96.5	12	1	3.76696e-09	Cattle
10	1213	97.5	16	0	0	Cattle
10	1214	98.5	17	1	9.79676e-15	Cattle
10	1215	99.5	14	1	2.68759e-11	Cattle
10	1216	100.5	12	3	0.000248559	Cattle
10	1217	101.5	9	7	0.411661	Cattle
10	1218	102.5	4	6	0.911952	Cattle
10	1219	103.5	3	10	0.999186	Cattle
10	1220	104.153	1	9	0.999967	Cattle
11	1221	0.5	7	12	0.983613	Cattle
11	1222	1.5	17	15	0.552141	Cattle
11	1223	2.5	15	28	0.999728	Cattle
11	1224	3.5	11	9	0.457492	Cattle
11	1225	4.5	11	10	0.595094	Cattle
11	1226	5.5	9	8	0.567492	Cattle
11	1227	6.5	15	13	0.525446	Cattle
11	1228	7.5	6	11	0.986278	Cattle
11	1229	8.5	4	0	0	Cattle
11	1230	9.5	5	12	0.997859	Cattle
11	1231	10.5	9	35	1	Cattle
11	1232	11.5	11	18	0.992422	Cattle
11	1233	12.5	13	4	0.000956713	Cattle
11	1234	13.5	8	13	0.981098	Cattle
11	1235	14.5	10	11	0.807566	Cattle
11	1236	15.5	13	5	0.00621661	Cattle
11	1237	16.5	13	3	6.42516e-05	Cattle
11	1238	17.5	8	1	2.69965e-05	Cattle
11	1239	18.5	15	2	2.30315e-08	Cattle
11	1240	19.5	11	13	0.877314	Cattle
11	1241	20.5	8	8	0.696494	Cattle
11	1242	21.5	12	15	0.9225	Cattle
11	1243	22.5	14	4	0.00030453	Cattle
11	1244	23.5	15	2	2.30315e-08	Cattle
11	1245	24.5	10	5	0.0669175	Cattle
11	1246	25.5	10	8	0.435943	Cattle
11	1247	26.5	8	12	0.964095	Cattle
11	1248	27.5	11	7	0.18709	Cattle
11	1249	28.5	15	9	0.101418	Cattle
11	1250	29.5	15	11	0.286565	Cattle
11	1251	30.5	21	7	9.85949e-05	Cattle
11	1252	31.5	11	1	3.97313e-08	Cattle
11	1253	32.5	7	3	0.0608601	Cattle
11	1254	33.5	12	1	3.76696e-09	Cattle
11	1255	34.5	7	0	0	Cattle
11	1256	35.5	9	1	3.3926e-06	Cattle
11	1257	36.5	20	11	0.033167	Cattle
11	1258	37.5	13	10	0.363833	Cattle
11	1259	38.5	5	9	0.976338	Cattle
11	1260	39.5	11	0	0	Cattle
11	1261	40.5	1	2	0.89918	Cattle
11	1262	41.5	12	0	0	Cattle
11	1263	42.5	13	0	0	Cattle
11	1264	43.5	10	9	0.58198	Cattle
11	1265	44.5	11	13	0.877314	Cattle
11	1266	45.5	10	6	0.157814	Cattle
11	1267	46.5	15	20	0.968192	Cattle
11	1268	47.5	12	18	0.984581	Cattle
11	1269	48.5	14	14	0.730436	Cattle
11	1270	49.5	11	24	0.999884	Cattle
11	1271	50.5	13	3	6.42516e-05	Cattle
11	1272	51.5	5	4	0.484645	Cattle
11	1273	52.5	10	1	3.84694e-07	Cattle
11	1274	53.5	2	1	0.318199	Cattle
11	1275	54.5	5	4	0.484645	Cattle
11	1276	55.5	6	5	0.511023	Cattle
11	1277	56.5	6	5	0.511023	Cattle
11	1278	57.5	10	1	3.84694e-07	Cattle
11	1279	58.5	13	1	3.30048e-10	Cattle
11	1280	59.5	9	3	0.00891921	Cattle
11	1281	60.5	10	7	0.287106	Cattle
11	1282	61.5	7	5	0.351343	Cattle
11	1283	62.5	6	6	0.684127	Cattle
11	1284	63.5	12	7	0.114082	Cattle
11	1285	64.5	7	2	0.00924253	Cattle
11	1286	65.5	13	2	9.41261e-07	Cattle
11	1287	66.5	12	9	0.340647	Cattle
11	1288	67.5	16	11	0.203663	Cattle
11	1289	68.5	20	12	0.0672941	Cattle
11	1290	69.5	14	4	0.00030453	Cattle
11	1291	70.5	12	10	0.476862	Cattle
11	1292	71.5	9	5	0.126697	Cattle
11	1293	72.5	12	43	1	Cattle
11	1294	73.5	14	15	0.812533	Cattle
11	1295	74.5	18	14	0.346272	Cattle
11	1296	75.5	18	11	0.089763	Cattle
11	1297	76.5	7	0	0	Cattle
11	1298	77.5	14	3	1.54742e-05	Cattle
11	1299	78.5	19	13	0.174392	Cattle
11	1300	79.5	14	2	1.52282e-07	Cattle
11	1301	80.5	17	6	0.000799598	Cattle
11	1302	81.5	12	4	0.00280487	Cattle
11	1303	82.5	25	5	2.44089e-09	Cattle
11	1304	83.5	24	3	4.52344e-13	Cattle
11	1305	84.5	13	2	9.41261e-07	Cattle
11	1306	85.5	19	2	6.63048e-12	Cattle
11	1307	86.5	30	12	0.000101732	Cattle
11	1308	87.5	24	14	0.0379599	Cattle
11	1309	88.5	15	6	0.00492897	Cattle
11	1310	89.5	6	3	0.134739	Cattle
11	1311	90.5	4	4	0.67246	Cattle
11	1312	91.5	9	0	0	Cattle
11	1313	92.5	14	5	0.00244847	Cattle
11	1314	93.5	13	43	1	Cattle
11	1315	94.5	8	13	0.981098	Cattle
11	1316	95.5	8	17	0.998917	Cattle
11	1317	96.5	12	8	0.214496	Cattle
11	1318	97.5	17	6	0.000799598	Cattle
11	1319	98.5	12	41	1	Cattle
11	1320	99.5	17	27	0.997639	Cattle
11	1321	100.5	23	20	0.523057	Cattle
11	1322	101.5	16	17	0.816215	Cattle
11	1323	102.5	16	12	0.307668	Cattle
11	1324	103.5	35	29	0.404685	Cattle
11	1325	104.5	24	34	0.996033	Cattle
11	1326	105.5	26	34	0.98876	Cattle
11	1327	106.5	15	36	0.999999	Cattle
11	1328	107.155	0	12	1	Cattle
12	1329	0.5	8	2	0.00254939	Cattle
12	1330	1.5	11	3	0.000891382	Cattle
12	1331	2.5	8	2	0.00254939	Cattle
12	1332	3.5	11	0	0	Cattle
12	1333	4.5	9	2	0.000630175	Cattle
12	1334	5.5	3	1	0.109258	Cattle
12	1335	6.5	7	0	0	Cattle
12	1336	7.5	9	2	0.000630175	Cattle
12	1337	8.5	5	3	0.26355	Cattle
12	1338	9.5	9	2	0.000630175	Cattle
12	1339	10.5	10	4	0.0192301	Cattle
12	1340	11.5	8	12	0.964095	Cattle
12	1341	12.5	6	5	0.511023	Cattle
12	1342	13.5	9	4	0.0444939	Cattle
12	1343	14.5	7	5	0.351343	Cattle
12	1344	15.5	7	11	0.967734	Cattle
12	1345	16.5	14	10	0.264095	Cattle
12	1346	17.5	8	3	0.0245412	Cattle
12	1347	18.5	7	10	0.938836	Cattle
12	1348	19.5	9	15	0.988829	Cattle
12	1349	20.5	5	5	0.678053	Cattle
12	1350	21.5	7	16	0.999186	Cattle
12	1351	22.5	12	4	0.00280487	Cattle
12	1352	23.5	12	6	0.0482186	Cattle
12	1353	24.5	12	8	0.214496	Cattle
12	1354	25.5	11	7	0.18709	Cattle
12	1355	26.5	9	3	0.00891921	Cattle
12	1356	27.5	8	2	0.00254939	Cattle
12	1357	28.5	7	8	0.808939	Cattle
12	1358	29.5	11	6	0.090398	Cattle
12	1359	30.5	6	8	0.894697	Cattle
12	1360	31.5	3	7	0.986575	Cattle
12	1361	32.5	8	14	0.99037	Cattle
12	1362	33.5	7	11	0.967734	Cattle
12	1363	34.5	8	9	0.807645	Cattle
12	1364	35.5	10	8	0.435943	Cattle
12	1365	36.5	11	18	0.992422	Cattle
12	1366	37.5	4	1	0.029364	Cattle
12	1367	38.5	0	0	1	Cattle
12	1368	39.5	4	2	0.199495	Cattle
12	1369	40.5	1	3	0.96799	Cattle
12	1370	41.5	2	1	0.318199	Cattle
12	1371	42.5	3	0	0	Cattle
12	1372	43.5	8	0	0	Cattle
12	1373	44.5	6	4	0.312278	Cattle
12	1374	45.5	3	0	0	Cattle
12	1375	46.5	10	2	0.000141014	Cattle
12	1376	47.5	8	4	0.0940512	Cattle
12	1377	48.5	5	4	0.484645	Cattle
12	1378	49.5	5	1	0.00645255	Cattle
12	1379	50.5	16	3	7.38531e-07	Cattle
12	1380	51.5	14	5	0.00244847	Cattle
12	1381	52.5	9	7	0.411661	Cattle
12	1382	53.5	16	5	0.000315024	Cattle
12	1383	54.5	14	6	0.0112233	Cattle
12	1384	55.5	10	2	0.000141014	Cattle
12	1385	56.5	4	2	0.199495	Cattle
12	1386	57.5	3	3	0.668211	Cattle
12	1387	58.5	4	2	0.199495	Cattle
12	1388	59.5	4	1	0.029364	Cattle
12	1389	60.5	12	1	3.76696e-09	Cattle
12	1390	61.5	11	2	2.88099e-05	Cattle
12	1391	62.5	8	1	2.69965e-05	Cattle
12	1392	63.5	7	0	0	Cattle
12	1393	64.5	7	1	0.000191637	Cattle
12	1394	65.5	6	0	0	Cattle
12	1395	66.5	2	7	0.997063	Cattle
12	1396	67.5	11	2	2.88099e-05	Cattle
12	1397	68.5	15	2	2.30315e-08	Cattle
12	1398	69.5	17	9	0.0347655	Cattle
12	1399	70.5	8	1	2.69965e-05	Cattle
12	1400	71.5	13	1	3.30048e-10	Cattle
12	1401	72.5	14	2	1.52282e-07	Cattle
12	1402	73.5	16	2	3.26988e-09	Cattle
12	1403	74.5	11	2	2.88099e-05	Cattle
12	1404	75.5	16	2	3.26988e-09	Cattle
12	1405	76.5	11	3	0.000891382	Cattle
12	1406	77.5	7	5	0.351343	Cattle
12	1407	78.5	5	6	0.816096	Cattle
12	1408	79.5	10	6	0.157814	Cattle
12	1409	80.5	9	10	0.807273	Cattle
12	1410	81.5	9	6	0.255767	Cattle
12	1411	82.5	7	6	0.532727	Cattle
12	1412	83.5	5	5	0.678053	Cattle
12	1413	84.5	9	1	3.3926e-06	Cattle
12	1414	85.5	7	2	0.00924253	Cattle
12	1415	86.5	13	3	6.42516e-05	Cattle
12	1416	87.5	5	7	0.902112	Cattle
12	1417	88.5	1	5	0.996774	Cattle
12	1418	89.5	0	10	1	Cattle
12	1419	90.5	0	22	1	Cattle
12	1420	91.0816	0	7	1	Cattle
13	1421	0.5	4	7	0.958494	Cattle
13	1422	1.5	14	2	1.52282e-07	Cattle
13	1423	2.5	10	6	0.157814	Cattle
13	1424	3.5	8	6	0.383853	Cattle
13	1425	4.5	11	0	0	Cattle
13	1426	5.5	13	4	0.000956713	Cattle
13	1427	6.5	10	2	0.000141014	Cattle
13	1428	7.5	7	5	0.351343	Cattle
13	1429	8.5	9	1	3.3926e-06	Cattle
13	1430	9.5	9	1	3.3926e-06	Cattle
13	1431	10.5	10	7	0.287106	Cattle
13	1432	11.5	4	5	0.823647	Cattle
13	1433	12.5	8	11	0.934296	Cattle
13	1434	13.5	4	1	0.029364	Cattle
13	1435	14.5	8	1	2.69965e-05	Cattle
13	1436	15.5	8	3	0.0245412	Cattle
13	1437	16.5	17	10	0.0750807	Cattle
13	1438	17.5	13	12	0.618174	Cattle
13	1439	18.5	15	10	0.182374	Cattle
13	1440	19.5	17	2	4.37401e-10	Cattle
13	1441	20.5	15	6	0.00492897	Cattle
13	1442	21.5	7	4	0.180458	Cattle
13	1443	22.5	4	4	0.67246	Cattle
13	1444	23.5	5	8	0.950757	Cattle
13	1445	24.5	5	10	0.989053	Cattle
13	1446	25.5	7	4	0.180458	Cattle
13	1447	26.5	4	7	0.958494	Cattle
13	1448	27.5	8	5	0.220502	Cattle
13	1449	28.5	8	8	0.696494	Cattle
13	1450	29.5	10	12	0.879107	Cattle
13	1451	30.5	13	5	0.00621661	Cattle
13	1452	31.5	14	6	0.0112233	Cattle
13	1453	32.5	15	7	0.0177586	Cattle
13	1454	33.5	7	7	0.690327	Cattle
13	1455	34.5	2	5	0.978264	Cattle
13	1456	35.5	7	5	0.351343	Cattle
13	1457	36.5	7	4	0.180458	Cattle
13	1458	37.5	10	5	0.0669175	Cattle
13	1459	38.5	14	19	0.969567	Cattle
13	1460	39.5	9	8	0.567492	Cattle
13	1461	40.5	11	6	0.090398	Cattle
13	1462	41.5	10	6	0.157814	Cattle
13	1463	42.5	9	18	0.998619	Cattle
13	1464	43.5	6	26	1	Cattle
13	1465	44.5	16	7	0.00849777	Cattle
13	1466	45.5	18	4	1.68999e-06	Cattle
13	1467	46.5	19	8	0.0029822	Cattle
13	1468	47.5	11	15	0.955493	Cattle
13	1469	48.5	5	8	0.950757	Cattle
13	1470	49.5	11	2	2.88099e-05	Cattle
13	1471	50.5	5	13	0.999087	Cattle
13	1472	51.5	8	19	0.999773	Cattle
13	1473	52.5	13	24	0.999259	Cattle
13	1474	53.5	10	13	0.927332	Cattle
13	1475	54.5	11	48	1	Cattle
13	1476	55.5	15	23	0.993733	Cattle
13	1477	56.5	21	0	0	Cattle
13	1478	57.5	31	12	4.41467e-05	Cattle
13	1479	58.5	22	11	0.0103624	Cattle
13	1480	59.5	21	16	0.298064	Cattle
13	1481	60.5	17	23	0.979031	Cattle
13	1482	61.5	10	26	0.999992	Cattle
13	1483	62.5	19	21	0.875502	Cattle
13	1484	63.5	17	23	0.979031	Cattle
13	1485	64.5	21	20	0.685862	Cattle
13	1486	65.5	15	21	0.98102	Cattle
13	1487	66.5	21	21	0.763064	Cattle
13	1488	67.5	25	17	0.130332	Cattle
13	1489	68.5	9	10	0.807273	Cattle
13	1490	69.5	11	3	0.000891382	Cattle
13	1491	70.5	12	14	0.876037	Cattle
13	1492	71.5	12	4	0.00280487	Cattle
13	1493	72.5	19	7	0.000678013	Cattle
13	1494	73.5	12	18	0.984581	Cattle
13	1495	74.5	16	35	0.999995	Cattle
13	1496	75.5	13	42	1	Cattle
13	1497	76.5	11	10	0.595094	Cattle
13	1498	77.5	7	6	0.532727	Cattle
13	1499	78.5	7	16	0.999186	Cattle
13	1500	79.5	14	9	0.160287	Cattle
13	1501	80.5	8	6	0.383853	Cattle
13	1502	81.5	9	4	0.0444939	Cattle
13	1503	82.5	8	4	0.0940512	Cattle
13	1504	83.5	7	1	0.000191637	Cattle
13	1505	84.1202	0	3	1	Cattle
14	1506	0.5	111	28	1.43511e-27	Cattle
14	1507	1.5	75	54	0.0585099	Cattle
14	1508	2.5	51	39	0.192486	Cattle
14	1509	3.5	50	8	5.50276e-21	Cattle
14	1510	4.5	39	7	3.77444e-15	Cattle
14	1511	5.5	37	5	3.17586e-18	Cattle
14	1512	6.5	29	0	0	Cattle
14	1513	7.5	22	2	8.50915e-15	Cattle
14	1514	8.5	29	4	2.07421e-14	Cattle
14	1515	9.5	16	8	0.0256691	Cattle
14	1516	10.5	11	7	0.18709	Cattle
14	1517	11.5	18	5	3.22589e-05	Cattle
14	1518	12.5	25	2	7.33832e-18	Cattle
14	1519	13.5	13	2	9.41261e-07	Cattle
14	1520	14.5	15	1	2.04407e-12	Cattle
14	1521	15.5	22	4	4.04467e-09	Cattle
14	1522	16.5	17	7	0.003851	Cattle
14	1523	17.5	21	15	0.209066	Cattle
14	1524	18.5	23	8	8.83636e-05	Cattle
14	1525	19.5	36	3	1.96018e-24	Cattle
14	1526	20.5	24	4	1.5117e-10	Cattle
14	1527	21.5	21	8	0.000559882	Cattle
14	1528	22.5	56	6	1.29542e-31	Cattle
14	1529	23.5	68	14	5.20574e-22	Cattle
14	1530	24.5	37	9	1.05081e-10	Cattle
14	1531	25.5	20	8	0.00132161	Cattle
14	1532	26.5	18	8	0.0064212	Cattle
14	1533	27.5	15	2	2.30315e-08	Cattle
14	1534	28.5	22	4	4.04467e-09	Cattle
14	1535	29.5	19	6	0.000104827	Cattle
14	1536	30.5	15	5	0.000905044	Cattle
14	1537	31.5	14	9	0.160287	Cattle
14	1538	32.5	15	10	0.182374	Cattle
14	1539	33.5	9	9	0.70255	Cattle
14	1540	34.5	8	2	0.00254939	Cattle
14	1541	35.5	8	6	0.383853	Cattle
14	1542	36.5	9	8	0.567492	Cattle
14	1543	37.5	11	4	0.00763913	Cattle
14	1544	38.5	12	10	0.476862	Cattle
14	1545	39.5	12	12	0.719782	Cattle
14	1546	40.5	15	4	9.08318e-05	Cattle
14	1547	41.5	12	2	5.41323e-06	Cattle
14	1548	42.5	23	5	4.56054e-08	Cattle
14	1549	43.5	20	5	2.68692e-06	Cattle
14	1550	44.5	23	4	7.9843e-10	Cattle
14	1551	45.5	15	7	0.0177586	Cattle
14	1552	46.5	12	7	0.114082	Cattle
14	1553	47.5	10	6	0.157814	Cattle
14	1554	48.5	18	4	1.68999e-06	Cattle
14	1555	49.5	10	6	0.157814	Cattle
14	1556	50.5	8	4	0.0940512	Cattle
14	1557	51.5	7	1	0.000191637	Cattle
14	1558	52.5	7	3	0.0608601	Cattle
14	1559	53.5	4	3	0.450696	Cattle
14	1560	54.5	12	1	3.76696e-09	Cattle
14	1561	55.5	14	1	2.68759e-11	Cattle
14	1562	56.5	10	6	0.157814	Cattle
14	1563	57.5	11	6	0.090398	Cattle
14	1564	58.5	7	5	0.351343	Cattle
14	1565	59.5	7	3	0.0608601	Cattle
14	1566	60.5	8	2	0.00254939	Cattle
14	1567	61.5	16	2	3.26988e-09	Cattle
14	1568	62.5	15	6	0.00492897	Cattle
14	1569	63.5	13	9	0.24012	Cattle
14	1570	64.5	22	7	3.51644e-05	Cattle
14	1571	65.5	10	9	0.58198	Cattle
14	1572	66.5	9	9	0.70255	Cattle
14	1573	67.5	17	6	0.000799598	Cattle
14	1574	68.5	14	15	0.812533	Cattle
14	1575	69.5	14	6	0.0112233	Cattle
14	1576	70.5	11	5	0.0326333	Cattle
14	1577	71.5	8	10	0.884788	Cattle
14	1578	72.5	7	12	0.983613	Cattle
14	1579	73.5	9	1	3.3926e-06	Cattle
14	1580	74.5	11	1	3.97313e-08	Cattle
14	1581	75.5	8	7	0.551259	Cattle
14	1582	76.5	4	7	0.958494	Cattle
14	1583	77.5	7	3	0.0608601	Cattle
14	1584	78.5	8	8	0.696494	Cattle
14	1585	79.5	10	13	0.927332	Cattle
14	1586	80.5	14	1	2.68759e-11	Cattle
14	1587	81.5	11	2	2.88099e-05	Cattle
14	1588	82.5	2	0	0	Cattle
14	1589	83.5	0	12	1	Cattle
14	1590	84.3242	0	5	1	Cattle
15	1591	0.5	2	14	0.999998	Cattle
15	1592	1.5	6	13	0.99704	Cattle
15	1593	2.5	6	5	0.511023	Cattle
15	1594	3.5	4	2	0.199495	Cattle
15	1595	4.5	5	2	0.083081	Cattle
15	1596	5.5	7	5	0.351343	Cattle
15	1597	6.5	3	15	0.999994	Cattle
15	1598	7.5	5	4	0.484645	Cattle
15	1599	8.5	9	3	0.00891921	Cattle
15	1600	9.5	4	1	0.029364	Cattle
15	1601	10.5	3	0	0	Cattle
15	1602	11.5	2	0	0	Cattle
15	1603	12.5	2	0	0	Cattle
15	1604	13.5	6	2	0.0296659	Cattle
15	1605	14.5	6	7	0.811547	Cattle
15	1606	15.5	3	7	0.986575	Cattle
15	1607	16.5	8	5	0.220502	Cattle
15	1608	17.5	5	10	0.989053	Cattle
15	1609	18.5	4	8	0.981293	Cattle
15	1610	19.5	0	3	1	Cattle
15	1611	20.5	11	5	0.0326333	Cattle
15	1612	21.5	9	4	0.0444939	Cattle
15	1613	22.5	15	25	0.998107	Cattle
15	1614	23.5	12	0	0	Cattle
15	1615	24.5	11	13	0.877314	Cattle
15	1616	25.5	8	8	0.696494	Cattle
15	1617	26.5	12	1	3.76696e-09	Cattle
15	1618	27.5	19	10	0.0255936	Cattle
15	1619	28.5	17	14	0.44002	Cattle
15	1620	29.5	17	25	0.992654	Cattle
15	1621	30.5	16	28	0.999386	Cattle
15	1622	31.5	9	6	0.255767	Cattle
15	1623	32.5	12	7	0.114082	Cattle
15	1624	33.5	11	5	0.0326333	Cattle
15	1625	34.5	20	15	0.280712	Cattle
15	1626	35.5	12	16	0.953279	Cattle
15	1627	36.5	13	3	6.42516e-05	Cattle
15	1628	37.5	8	3	0.0245412	Cattle
15	1629	38.5	7	12	0.983613	Cattle
15	1630	39.5	5	9	0.976338	Cattle
15	1631	40.5	8	6	0.383853	Cattle
15	1632	41.5	12	6	0.0482186	Cattle
15	1633	42.5	12	13	0.809491	Cattle
15	1634	43.5	9	16	0.994294	Cattle
15	1635	44.5	10	17	0.993353	Cattle
15	1636	45.5	10	26	0.999992	Cattle
15	1637	46.5	13	27	0.999909	Cattle
15	1638	47.5	11	44	1	Cattle
15	1639	48.5	10	46	1	Cattle
15	1640	49.5	5	47	1	Cattle
15	1641	50.5	8	43	1	Cattle
15	1642	51.5	11	27	0.999989	Cattle
15	1643	52.5	18	27	0.995437	Cattle
15	1644	53.5	20	13	0.119937	Cattle
15	1645	54.5	12	22	0.998773	Cattle
15	1646	55.5	10	23	0.999913	Cattle
15	1647	56.5	12	7	0.114082	Cattle
15	1648	57.5	12	8	0.214496	Cattle
15	1649	58.5	15	9	0.101418	Cattle
15	1650	59.5	10	4	0.0192301	Cattle
15	1651	60.5	12	1	3.76696e-09	Cattle
15	1652	61.5	13	6	0.0240286	Cattle
15	1653	62.5	13	6	0.0240286	Cattle
15	1654	63.5	17	6	0.000799598	Cattle
15	1655	64.5	16	13	0.42301	Cattle
15	1656	65.5	18	13	0.243778	Cattle
15	1657	66.5	17	9	0.0347655	Cattle
15	1658	67.5	9	9	0.70255	Cattle
15	1659	68.5	9	1	3.3926e-06	Cattle
15	1660	69.5	4	2	0.199495	Cattle
15	1661	70.5	5	0	0	Cattle
15	1662	71.5	11	2	2.88099e-05	Cattle
15	1663	72.5	7	1	0.000191637	Cattle
15	1664	73.5	12	1	3.76696e-09	Cattle
15	1665	74.5	17	9	0.0347655	Cattle
15	1666	75.5	12	8	0.214496	Cattle
15	1667	76.5	16	11	0.203663	Cattle
15	1668	77.5	21	20	0.685862	Cattle
15	1669	78.5	9	20	0.999693	Cattle
15	1670	79.5	10	46	1	Cattle
15	1671	80.5	11	34	1	Cattle
15	1672	81.5	11	25	0.999946	Cattle
15	1673	82.5	10	27	0.999996	Cattle
15	1674	83.5	10	27	0.999996	Cattle
15	1675	84.5	4	31	1	Cattle
15	1676	85.1483	1	3	0.96799	Cattle
16	1677	0.5	4	14	0.999912	Cattle
16	1678	1.5	24	16	0.117338	Cattle
16	1679	2.5	20	17	0.485032	Cattle
16	1680	3.5	10	15	0.976578	Cattle
16	1681	4.5	15	21	0.98102	Cattle
16	1682	5.5	8	8	0.696494	Cattle
16	1683	6.5	3	3	0.668211	Cattle
16	1684	7.5	4	0	0	Cattle
16	1685	8.5	6	2	0.0296659	Cattle
16	1686	9.5	5	2	0.083081	Cattle
16	1687	10.5	8	0	0	Cattle
16	1688	11.5	4	2	0.199495	Cattle
16	1689	12.5	10	9	0.58198	Cattle
16	1690	13.5	7	5	0.351343	Cattle
16	1691	14.5	8	2	0.00254939	Cattle
16	1692	15.5	4	1	0.029364	Cattle
16	1693	16.5	3	3	0.668211	Cattle
16	1694	17.5	3	1	0.109258	Cattle
16	1695	18.5	5	2	0.083081	Cattle
16	1696	19.5	13	5	0.00621661	Cattle
16	1697	20.5	14	2	1.52282e-07	Cattle
16	1698	21.5	12	1	3.76696e-09	Cattle
16	1699	22.5	9	3	0.00891921	Cattle
16	1700	23.5	16	2	3.26988e-09	Cattle
16	1701	24.5	16	12	0.307668	Cattle
16	1702	25.5	8	3	0.0245412	Cattle
16	1703	26.5	7	6	0.532727	Cattle
16	1704	27.5	9	8	0.567492	Cattle
16	1705	28.5	5	7	0.902112	Cattle
16	1706	29.5	16	14	0.539254	Cattle
16	1707	30.5	18	9	0.018894	Cattle
16	1708	31.5	11	12	0.808346	Cattle
16	1709	32.5	9	5	0.126697	Cattle
16	1710	33.5	16	12	0.307668	Cattle
16	1711	34.5	17	6	0.000799598	Cattle
16	1712	35.5	15	7	0.0177586	Cattle
16	1713	36.5	9	6	0.255767	Cattle
16	1714	37.5	11	9	0.457492	Cattle
16	1715	38.5	3	13	0.999958	Cattle
16	1716	39.5	5	10	0.989053	Cattle
16	1717	40.5	7	9	0.889069	Cattle
16	1718	41.5	9	6	0.255767	Cattle
16	1719	42.5	9	21	0.999859	Cattle
16	1720	43.5	9	11	0.881543	Cattle
16	1721	44.5	11	19	0.996023	Cattle
16	1722	45.5	5	11	0.995094	Cattle
16	1723	46.5	11	6	0.090398	Cattle
16	1724	47.5	8	17	0.998917	Cattle
16	1725	48.5	10	4	0.0192301	Cattle
16	1726	49.5	16	13	0.42301	Cattle
16	1727	50.5	10	15	0.976578	Cattle
16	1728	51.5	13	17	0.951337	Cattle
16	1729	52.5	12	53	1	Cattle
16	1730	53.5	8	16	0.997701	Cattle
16	1731	54.5	10	0	0	Cattle
16	1732	55.5	12	18	0.984581	Cattle
16	1733	56.5	10	27	0.999996	Cattle
16	1734	57.5	11	9	0.457492	Cattle
16	1735	58.5	11	5	0.0326333	Cattle
16	1736	59.5	12	4	0.00280487	Cattle
16	1737	60.5	15	3	3.48764e-06	Cattle
16	1738	61.5	9	7	0.411661	Cattle
16	1739	62.5	8	13	0.981098	Cattle
16	1740	63.5	11	7	0.18709	Cattle
16	1741	64.5	11	5	0.0326333	Cattle
16	1742	65.5	11	12	0.808346	Cattle
16	1743	66.5	15	11	0.286565	Cattle
16	1744	67.5	20	8	0.00132161	Cattle
16	1745	68.5	14	6	0.0112233	Cattle
16	1746	69.5	11	4	0.00763913	Cattle
16	1747	70.5	15	12	0.404768	Cattle
16	1748	71.5	12	6	0.0482186	Cattle
16	1749	72.5	15	12	0.404768	Cattle
16	1750	73.5	16	13	0.42301	Cattle
16	1751	74.5	17	6	0.000799598	Cattle
16	1752	75.5	14	12	0.510573	Cattle
16	1753	76.5	13	1	3.30048e-10	Cattle
16	1754	77.5	5	11	0.995094	Cattle
16	1755	78.5	9	6	0.255767	Cattle
16	1756	79.5	10	8	0.435943	Cattle
16	1757	80.5	3	1	0.109258	Cattle
16	1758	81.3623	0	11	1	Cattle
17	1759	0.5	5	7	0.902112	Cattle
17	1760	1.5	6	4	0.312278	Cattle
17	1761	2.5	9	7	0.411661	Cattle
17	1762	3.5	13	5	0.00621661	Cattle
17	1763	4.5	18	6	0.000296962	Cattle
17	1764	5.5	18	7	0.00165665	Cattle
17	1765	6.5	13	11	0.494455	Cattle
17	1766	7.5	13	4	0.000956713	Cattle
17	1767	8.5	9	1	3.3926e-06	Cattle
17	1768	9.5	7	3	0.0608601	Cattle
17	1769	10.5	9	7	0.411661	Cattle
17	1770	11.5	8	6	0.383853	Cattle
17	1771	12.5	8	10	0.884788	Cattle
17	1772	13.5	12	5	0.0147588	Cattle
17	1773	14.5	23	6	1.02195e-06	Cattle
17	1774	15.5	15	2	2.30315e-08	Cattle
17	1775	16.5	3	4	0.836173	Cattle
17	1776	17.5	10	6	0.157814	Cattle
17	1777	18.5	10	12	0.879107	Cattle
17	1778	19.5	10	3	0.00294649	Cattle
17	1779	20.5	7	2	0.00924253	Cattle
17	1780	21.5	5	1	0.00645255	Cattle
17	1781	22.5	11	3	0.000891382	Cattle
17	1782	23.5	10	2	0.000141014	Cattle
17	1783	24.5	11	2	2.88099e-05	Cattle
17	1784	25.5	5	5	0.678053	Cattle
17	1785	26.5	6	1	0.00119644	Cattle
17	1786	27.5	16	1	1.45831e-13	Cattle
17	1787	28.5	8	2	0.00254939	Cattle
17	1788	29.5	10	9	0.58198	Cattle
17	1789	30.5	12	12	0.719782	Cattle
17	1790	31.5	10	0	0	Cattle
17	1791	32.5	11	1	3.97313e-08	Cattle
17	1792	33.5	16	1	1.45831e-13	Cattle
17	1793	34.5	13	2	9.41261e-07	Cattle
17	1794	35.5	5	13	0.999087	Cattle
17	1795	36.5	5	4	0.484645	Cattle
17	1796	37.5	6	4	0.312278	Cattle
17	1797	38.5	2	2	0.667847	Cattle
17	1798	39.5	8	2	0.00254939	Cattle
17	1799	40.5	13	4	0.000956713	Cattle
17	1800	41.5	7	9	0.889069	Cattle
17	1801	42.5	5	3	0.26355	Cattle
17	1802	43.5	8	2	0.00254939	Cattle
17	1803	44.5	16	7	0.00849777	Cattle
17	1804	45.5	16	19	0.917038	Cattle
17	1805	46.5	15	11	0.286565	Cattle
17	1806	47.5	7	5	0.351343	Cattle
17	1807	48.5	8	1	2.69965e-05	Cattle
17	1808	49.5	9	5	0.126697	Cattle
17	1809	50.5	14	2	1.52282e-07	Cattle
17	1810	51.5	15	9	0.101418	Cattle
17	1811	52.5	7	4	0.180458	Cattle
17	1812	53.5	11	11	0.714205	Cattle
17	1813	54.5	10	27	0.999996	Cattle
17	1814	55.5	13	26	0.999814	Cattle
17	1815	56.5	9	22	0.999936	Cattle
17	1816	57.5	13	8	0.137472	Cattle
17	1817	58.5	12	5	0.0147588	Cattle
17	1818	59.5	12	9	0.340647	Cattle
17	1819	60.5	20	12	0.0672941	Cattle
17	1820	61.5	22	3	2.14007e-11	Cattle
17	1821	62.5	7	3	0.0608601	Cattle
17	1822	63.5	19	17	0.575593	Cattle
17	1823	64.5	16	29	0.999678	Cattle
17	1824	65.5	13	29	0.999979	Cattle
17	1825	66.5	14	19	0.969567	Cattle
17	1826	67.5	7	9	0.889069	Cattle
17	1827	68.5	15	11	0.286565	Cattle
17	1828	69.5	20	3	8.49647e-10	Cattle
17	1829	70.5	19	18	0.671517	Cattle
17	1830	71.5	22	27	0.961751	Cattle
17	1831	72.5	18	26	0.992141	Cattle
17	1832	73.5	9	37	1	Cattle
17	1833	74.5	0	61	1	Cattle
17	1834	75.0793	0	9	1	Cattle
18	1835	0.5	4	1	0.029364	Cattle
18	1836	1.5	7	22	0.999995	Cattle
18	1837	2.5	11	26	0.999975	Cattle
18	1838	3.5	8	2	0.00254939	Cattle
18	1839	4.5	12	5	0.0147588	Cattle
18	1840	5.5	12	5	0.0147588	Cattle
18	1841	6.5	13	2	9.41261e-07	Cattle
18	1842	7.5	8	11	0.934296	Cattle
18	1843	8.5	13	12	0.618174	Cattle
18	1844	9.5	10	1	3.84694e-07	Cattle
18	1845	10.5	7	19	0.999931	Cattle
18	1846	11.5	7	10	0.938836	Cattle
18	1847	12.5	5	6	0.816096	Cattle
18	1848	13.5	6	19	0.999982	Cattle
18	1849	14.5	13	34	1	Cattle
18	1850	15.5	8	13	0.981098	Cattle
18	1851	16.5	14	5	0.00244847	Cattle
18	1852	17.5	8	3	0.0245412	Cattle
18	1853	18.5	9	10	0.807273	Cattle
18	1854	19.5	9	6	0.255767	Cattle
18	1855	20.5	9	2	0.000630175	Cattle
18	1856	21.5	13	5	0.00621661	Cattle
18	1857	22.5	16	5	0.000315024	Cattle
18	1858	23.5	9	8	0.567492	Cattle
18	1859	24.5	5	21	0.999999	Cattle
18	1860	25.5	7	27	1	Cattle
18	1861	26.5	10	17	0.993353	Cattle
18	1862	27.5	9	0	0	Cattle
18	1863	28.5	7	1	0.000191637	Cattle
18	1864	29.5	7	6	0.532727	Cattle
18	1865	30.5	4	0	0	Cattle
18	1866	31.5	4	0	0	Cattle
18	1867	32.5	5	1	0.00645255	Cattle
18	1868	33.5	14	3	1.54742e-05	Cattle
18	1869	34.5	8	35	1	Cattle
18	1870	35.5	7	42	1	Cattle
18	1871	36.5	6	21	0.999997	Cattle
18	1872	37.5	10	3	0.00294649	Cattle
18	1873	38.5	5	3	0.26355	Cattle
18	1874	39.5	5	25	1	Cattle
18	1875	40.5	5	10	0.989053	Cattle
18	1876	41.5	9	3	0.00891921	Cattle
18	1877	42.5	13	6	0.0240286	Cattle
18	1878	43.5	22	17	0.31472	Cattle
18	1879	44.5	15	9	0.101418	Cattle
18	1880	45.5	9	19	0.999343	Cattle
18	1881	46.5	17	58	1	Cattle
18	1882	47.5	13	24	0.999259	Cattle
18	1883	48.5	16	34	0.99999	Cattle
18	1884	49.5	18	35	0.999969	Cattle
18	1885	50.5	19	42	0.999999	Cattle
18	1886	51.5	34	33	0.756499	Cattle
18	1887	52.5	16	32	0.999958	Cattle
18	1888	53.5	20	51	1	Cattle
18	1889	54.5	19	30	0.998397	Cattle
18	1890	55.5	18	53	1	Cattle
18	1891	56.5	32	64	1	Cattle
18	1892	57.5	33	57	0.999996	Cattle
18	1893	58.5	25	28	0.91524	Cattle
18	1894	59.5	21	11	0.0189207	Cattle
18	1895	60.5	21	14	0.135167	Cattle
18	1896	61.5	14	19	0.969567	Cattle
18	1897	62.5	20	56	1	Cattle
18	1898	63.5	14	54	1	Cattle
18	1899	64.5	18	24	0.978145	Cattle
18	1900	65.5	11	39	1	Cattle
18	1901	66.002	0	0	1	Cattle
19	1902	0.5	1	6	0.998976	Cattle
19	1903	1.5	5	1	0.00645255	Cattle
19	1904	2.5	5	0	0	Cattle
19	1905	3.5	5	4	0.484645	Cattle
19	1906	4.5	2	1	0.318199	Cattle
19	1907	5.5	3	8	0.9946	Cattle
19	1908	6.5	7	10	0.938836	Cattle
19	1909	7.5	16	8	0.0256691	Cattle
19	1910	8.5	10	11	0.807566	Cattle
19	1911	9.5	8	40	1	Cattle
19	1912	10.5	9	17	0.99716	Cattle
19	1913	11.5	3	13	0.999958	Cattle
19	1914	12.5	9	12	0.930501	Cattle
19	1915	13.5	12	15	0.9225	Cattle
19	1916	14.5	9	25	0.999995	Cattle
19	1917	15.5	11	19	0.996023	Cattle
19	1918	16.5	13	8	0.137472	Cattle
19	1919	17.5	8	6	0.383853	Cattle
19	1920	18.5	7	27	1	Cattle
19	1921	19.5	6	16	0.999752	Cattle
19	1922	20.5	11	43	1	Cattle
19	1923	21.5	12	25	0.999852	Cattle
19	1924	22.5	10	20	0.999167	Cattle
19	1925	23.5	13	35	1	Cattle
19	1926	24.5	11	36	1	Cattle
19	1927	25.5	12	24	0.999695	Cattle
19	1928	26.5	19	17	0.575593	Cattle
19	1929	27.5	14	83	1	Cattle
19	1930	28.5	11	41	1	Cattle
19	1931	29.5	6	13	0.99704	Cattle
19	1932	30.5	12	11	0.607095	Cattle
19	1933	31.5	13	8	0.137472	Cattle
19	1934	32.5	9	4	0.0444939	Cattle
19	1935	33.5	7	17	0.999637	Cattle
19	1936	34.5	13	26	0.999814	Cattle
19	1937	35.5	13	27	0.999909	Cattle
19	1938	36.5	22	27	0.961751	Cattle
19	1939	37.5	11	24	0.999884	Cattle
19	1940	38.5	5	27	1	Cattle
19	1941	39.5	9	34	1	Cattle
19	1942	40.5	16	37	0.999999	Cattle
19	1943	41.5	15	44	1	Cattle
19	1944	42.5	22	42	0.999991	Cattle
19	1945	43.5	25	56	1	Cattle
19	1946	44.5	24	32	0.989481	Cattle
19	1947	45.5	18	33	0.99988	Cattle
19	1948	46.5	15	13	0.525446	Cattle
19	1949	47.5	21	11	0.0189207	Cattle
19	1950	48.5	25	22	0.545442	Cattle
19	1951	49.5	24	16	0.117338	Cattle
19	1952	50.5	58	32	0.00070145	Cattle
19	1953	51.5	26	48	0.999995	Cattle
19	1954	52.5	20	13	0.119937	Cattle
19	1955	53.5	28	18	0.0708285	Cattle
19	1956	54.5	21	24	0.914885	Cattle
19	1957	55.5	27	20	0.223967	Cattle
19	1958	56.5	31	49	0.999907	Cattle
19	1959	57.5	18	32	0.999772	Cattle
19	1960	58.5	15	8	0.0474679	Cattle
19	1961	59.5	20	2	7.55609e-13	Cattle
19	1962	60.5	27	1	1.22469e-27	Cattle
19	1963	61.5	26	5	5.32723e-10	Cattle
19	1964	62.5	25	15	0.045499	Cattle
19	1965	63.5	9	9	0.70255	Cattle
19	1966	64.0287	0	1	1	Cattle
20	1967	0.5	5	10	0.989053	Cattle
20	1968	1.5	12	6	0.0482186	Cattle
20	1969	2.5	14	6	0.0112233	Cattle
20	1970	3.5	8	13	0.981098	Cattle
20	1971	4.5	31	11	8.84086e-06	Cattle
20	1972	5.5	29	5	4.4584e-12	Cattle
20	1973	6.5	26	9	2.97323e-05	Cattle
20	1974	7.5	23	5	4.56054e-08	Cattle
20	1975	8.5	21	9	0.00229647	Cattle
20	1976	9.5	21	7	9.85949e-05	Cattle
20	1977	10.5	23	17	0.242031	Cattle
20	1978	11.5	20	3	8.49647e-10	Cattle
20	1979	12.5	19	3	4.98776e-09	Cattle
20	1980	13.5	10	10	0.708459	Cattle
20	1981	14.5	10	7	0.287106	Cattle
20	1982	15.5	8	3	0.0245412	Cattle
20	1983	16.5	11	2	2.88099e-05	Cattle
20	1984	17.5	11	6	0.090398	Cattle
20	1985	18.5	17	6	0.000799598	Cattle
20	1986	19.5	15	2	2.30315e-08	Cattle
20	1987	20.5	7	8	0.808939	Cattle
20	1988	21.5	10	5	0.0669175	Cattle
20	1989	22.5	15	7	0.0177586	Cattle
20	1990	23.5	12	16	0.953279	Cattle
20	1991	24.5	14	11	0.385116	Cattle
20	1992	25.5	12	6	0.0482186	Cattle
20	1993	26.5	17	4	6.74509e-06	Cattle
20	1994	27.5	19	3	4.98776e-09	Cattle
20	1995	28.5	24	3	4.52344e-13	Cattle
20	1996	29.5	39	2	5.96157e-34	Cattle
20	1997	30.5	27	3	1.03092e-15	Cattle
20	1998	31.5	53	13	1.66001e-14	Cattle
20	1999	32.5	50	4	4.30645e-34	Cattle
[truncated: 6,708 more rows]

## Sheet: Table S8
Chromosome	Position	Window	P_value	Phenotype	Category	Abbreviation	Species
17	1.45e+07	1773	0.0415716	Exterior	Class	Exterior	Cattle
26	4.85e+07	2381	0.0328958	Exterior	Class	Exterior	Cattle
X	9.85e+07	2628	0.042012	Exterior	Class	Exterior	Cattle
X	1.285e+08	2658	0.0328958	Exterior	Class	Exterior	Cattle
X	1.295e+08	2659	0.0328958	Exterior	Class	Exterior	Cattle
6	3.75e+07	700	0.00665128	Meat and carcass	Class	Meat and carcass	Cattle
7	9.65e+07	879	0.0185331	Meat and carcass	Class	Meat and carcass	Cattle
14	2.35e+07	1529	0.0133601	Meat and carcass	Class	Meat and carcass	Cattle
19	4.75e+07	1949	0.016575	Meat and carcass	Class	Meat and carcass	Cattle
19	5.05e+07	1952	0.016575	Meat and carcass	Class	Meat and carcass	Cattle
20	6.45e+07	2031	0.043117	Meat and carcass	Class	Meat and carcass	Cattle
29	4.35e+07	2521	0.016575	Meat and carcass	Class	Meat and carcass	Cattle
1	1.425e+08	143	0.0393277	Milk	Class	Milk	Cattle
2	1.255e+08	285	0.0164154	Milk	Class	Milk	Cattle
3	1.55e+07	313	0.0219739	Milk	Class	Milk	Cattle
5	9.15e+07	632	0.000250314	Milk	Class	Milk	Cattle
5	9.25e+07	633	0.000406831	Milk	Class	Milk	Cattle
5	9.35e+07	634	3.91665e-10	Milk	Class	Milk	Cattle
5	9.45e+07	635	0.00657088	Milk	Class	Milk	Cattle
5	9.55e+07	636	0.0164154	Milk	Class	Milk	Cattle
6	7.75e+07	740	0.0393277	Milk	Class	Milk	Cattle
6	8.05e+07	743	0.00201544	Milk	Class	Milk	Cattle
6	8.15e+07	744	0.00248099	Milk	Class	Milk	Cattle
6	8.25e+07	745	0.000250314	Milk	Class	Milk	Cattle
6	8.35e+07	746	0.00742836	Milk	Class	Milk	Cattle
6	8.55e+07	748	2.14139e-15	Milk	Class	Milk	Cattle
6	8.65e+07	749	0.0167	Milk	Class	Milk	Cattle
11	1.035e+08	1324	1.56372e-07	Milk	Class	Milk	Cattle
13	4.65e+07	1467	0.00149934	Milk	Class	Milk	Cattle
14	500000	1506	4.27005e-29	Milk	Class	Milk	Cattle
14	1.5e+06	1507	7.85469e-17	Milk	Class	Milk	Cattle
14	2.5e+06	1508	9.22861e-13	Milk	Class	Milk	Cattle
14	3.5e+06	1509	5.43059e-07	Milk	Class	Milk	Cattle
14	4.5e+06	1510	0.0118117	Milk	Class	Milk	Cattle
14	5.5e+06	1511	0.0349697	Milk	Class	Milk	Cattle
14	8.5e+06	1514	0.0393277	Milk	Class	Milk	Cattle
20	2.95e+07	1996	0.0118117	Milk	Class	Milk	Cattle
20	3.05e+07	1997	0.00312803	Milk	Class	Milk	Cattle
20	3.15e+07	1998	1.4524e-06	Milk	Class	Milk	Cattle
20	3.25e+07	1999	1.12596e-07	Milk	Class	Milk	Cattle
20	3.35e+07	2000	7.4726e-05	Milk	Class	Milk	Cattle
20	3.45e+07	2001	0.000117936	Milk	Class	Milk	Cattle
23	3.05e+07	2204	0.0378418	Milk	Class	Milk	Cattle
26	1.05e+07	2343	8.07824e-05	Milk	Class	Milk	Cattle
26	1.15e+07	2344	0.00312803	Milk	Class	Milk	Cattle
26	2.05e+07	2353	0.0123287	Milk	Class	Milk	Cattle
26	2.15e+07	2354	0.000421965	Milk	Class	Milk	Cattle
26	2.35e+07	2356	0.00870389	Milk	Class	Milk	Cattle
26	2.55e+07	2358	0.000250314	Milk	Class	Milk	Cattle
29	4.05e+07	2518	0.0118117	Milk	Class	Milk	Cattle
6	3.75e+07	700	0.0315765	Production	Class	Production	Cattle
6	4.05e+07	703	0.00471181	Production	Class	Production	Cattle
6	4.45e+07	707	0.0144312	Production	Class	Production	Cattle
7	9.05e+07	873	0.0270492	Production	Class	Production	Cattle
14	2.25e+07	1528	0.00772582	Production	Class	Production	Cattle
14	2.35e+07	1529	0.0315765	Production	Class	Production	Cattle
20	4.5e+06	1971	0.00579297	Production	Class	Production	Cattle
20	5.5e+06	1972	0.0173459	Production	Class	Production	Cattle
20	7.5e+06	1974	0.0115477	Production	Class	Production	Cattle
X	1.345e+08	2664	0.00579297	Production	Class	Production	Cattle
18	5.75e+07	1892	0.0241758	Reproduction	Class	Reproduction	Cattle
X	8.05e+07	2610	0.0200874	Reproduction	Class	Reproduction	Cattle
4	1.15e+07	431	0.0362216	Anatomy	Type	Anatomy	Cattle
6	3.75e+07	700	4.64824e-09	Anatomy	Type	Anatomy	Cattle
6	3.85e+07	701	0.0145592	Anatomy	Type	Anatomy	Cattle
14	2.35e+07	1529	0.000102023	Anatomy	Type	Anatomy	Cattle
14	2.45e+07	1530	2.7238e-05	Anatomy	Type	Anatomy	Cattle
14	2.65e+07	1532	0.0353575	Anatomy	Type	Anatomy	Cattle
2	1.15e+07	171	0.0156854	Fatty acid content	Type	Fatty acid content	Cattle
4	9.25e+07	512	0.00108354	Fatty acid content	Type	Fatty acid content	Cattle
9	6.95e+07	1079	0.0465898	Fatty acid content	Type	Fatty acid content	Cattle
12	1.5e+06	1330	0.0104013	Fatty acid content	Type	Fatty acid content	Cattle
19	3.65e+07	1938	0.00117808	Fatty acid content	Type	Fatty acid content	Cattle
19	4.25e+07	1944	0.00117808	Fatty acid content	Type	Fatty acid content	Cattle
19	4.35e+07	1945	0.000264248	Fatty acid content	Type	Fatty acid content	Cattle
19	4.45e+07	1946	0.0191018	Fatty acid content	Type	Fatty acid content	Cattle
19	4.65e+07	1948	0.00214187	Fatty acid content	Type	Fatty acid content	Cattle
19	4.75e+07	1949	0.00112084	Fatty acid content	Type	Fatty acid content	Cattle
19	4.85e+07	1950	1.51403e-05	Fatty acid content	Type	Fatty acid content	Cattle
19	4.95e+07	1951	0.00184753	Fatty acid content	Type	Fatty acid content	Cattle
19	5.05e+07	1952	1.53538e-13	Fatty acid content	Type	Fatty acid content	Cattle
19	5.15e+07	1953	6.04313e-08	Fatty acid content	Type	Fatty acid content	Cattle
19	5.25e+07	1954	0.00931642	Fatty acid content	Type	Fatty acid content	Cattle
19	5.35e+07	1955	9.59603e-08	Fatty acid content	Type	Fatty acid content	Cattle
14	2.15e+07	1527	0.0064675	Feed conversion	Type	Feed conversion	Cattle
14	2.25e+07	1528	0.0080688	Feed conversion	Type	Feed conversion	Cattle
18	5.75e+07	1892	0.0254477	Fertility	Type	Fertility	Cattle
X	6.45e+07	2594	0.0471822	General reproduction parameters	Type	General reproduction parameters	Cattle
X	6.95e+07	2599	0.0471822	General reproduction parameters	Type	General reproduction parameters	Cattle
X	7.25e+07	2602	0.0471822	General reproduction parameters	Type	General reproduction parameters	Cattle
X	8.65e+07	2616	0.0471822	General reproduction parameters	Type	General reproduction parameters	Cattle
6	2.95e+07	692	0.0126872	Growth	Type	Growth	Cattle
6	3.45e+07	697	0.01753	Growth	Type	Growth	Cattle
6	3.75e+07	700	0.00346333	Growth	Type	Growth	Cattle
6	3.95e+07	702	0.0167497	Growth	Type	Growth	Cattle
6	4.05e+07	703	5.57347e-06	Growth	Type	Growth	Cattle
6	4.15e+07	704	0.01019	Growth	Type	Growth	Cattle
6	4.45e+07	707	0.00346333	Growth	Type	Growth	Cattle
7	9.05e+07	873	0.0241313	Growth	Type	Growth	Cattle
14	2.25e+07	1528	0.01019	Growth	Type	Growth	Cattle
14	2.35e+07	1529	0.0183952	Growth	Type	Growth	Cattle
20	4.5e+06	1971	0.00107086	Growth	Type	Growth	Cattle
20	5.5e+06	1972	0.0150326	Growth	Type	Growth	Cattle
X	1.345e+08	2664	0.01019	Growth	Type	Growth	Cattle
23	2.45e+07	2198	0.0137721	Immune capacity	Type	Immune capacity	Cattle
23	2.75e+07	2201	0.00210214	Immune capacity	Type	Immune capacity	Cattle
23	2.85e+07	2202	0.00265195	Immune capacity	Type	Immune capacity	Cattle
5	9.05e+07	631	0.00334626	Milk composition fat	Type	Milk composition fat	Cattle
5	9.15e+07	632	4.34165e-06	Milk composition fat	Type	Milk composition fat	Cattle
5	9.25e+07	633	0.000183263	Milk composition fat	Type	Milk composition fat	Cattle
5	9.35e+07	634	7.35346e-08	Milk composition fat	Type	Milk composition fat	Cattle
5	9.45e+07	635	0.00468305	Milk composition fat	Type	Milk composition fat	Cattle
5	9.55e+07	636	0.00206825	Milk composition fat	Type	Milk composition fat	Cattle
5	9.95e+07	640	0.0107893	Milk composition fat	Type	Milk composition fat	Cattle
13	6.45e+07	1485	0.00206825	Milk composition fat	Type	Milk composition fat	Cattle
13	6.55e+07	1486	0.0107893	Milk composition fat	Type	Milk composition fat	Cattle
14	500000	1506	9.53494e-13	Milk composition fat	Type	Milk composition fat	Cattle
14	1.5e+06	1507	6.30388e-11	Milk composition fat	Type	Milk composition fat	Cattle
14	2.5e+06	1508	1.53597e-09	Milk composition fat	Type	Milk composition fat	Cattle
14	3.5e+06	1509	1.9391e-05	Milk composition fat	Type	Milk composition fat	Cattle
14	8.5e+06	1514	0.00410045	Milk composition fat	Type	Milk composition fat	Cattle
15	6.45e+07	1655	0.00334626	Milk composition fat	Type	Milk composition fat	Cattle
17	4.45e+07	1803	0.0198165	Milk composition fat	Type	Milk composition fat	Cattle
19	5.05e+07	1952	7.5745e-06	Milk composition fat	Type	Milk composition fat	Cattle
20	3.25e+07	1999	0.00334626	Milk composition fat	Type	Milk composition fat	Cattle
26	1.05e+07	2343	1.54402e-09	Milk composition fat	Type	Milk composition fat	Cattle
26	1.15e+07	2344	2.89171e-05	Milk composition fat	Type	Milk composition fat	Cattle
26	1.55e+07	2348	0.00334626	Milk composition fat	Type	Milk composition fat	Cattle
26	1.85e+07	2351	0.000183263	Milk composition fat	Type	Milk composition fat	Cattle
26	1.95e+07	2352	0.00113057	Milk composition fat	Type	Milk composition fat	Cattle
26	2.05e+07	2353	6.67502e-08	Milk composition fat	Type	Milk composition fat	Cattle
26	2.15e+07	2354	1.0284e-08	Milk composition fat	Type	Milk composition fat	Cattle
26	2.35e+07	2356	0.000567784	Milk composition fat	Type	Milk composition fat	Cattle
26	2.45e+07	2357	0.000567784	Milk composition fat	Type	Milk composition fat	Cattle
26	2.55e+07	2358	2.1848e-10	Milk composition fat	Type	Milk composition fat	Cattle
26	2.65e+07	2359	5.23811e-05	Milk composition fat	Type	Milk composition fat	Cattle
26	2.75e+07	2360	0.0198165	Milk composition fat	Type	Milk composition fat	Cattle
1	1.425e+08	143	0.0342095	Milk composition other	Type	Milk composition other	Cattle
14	500000	1506	0.0342095	Milk composition other	Type	Milk composition other	Cattle
14	5.5e+06	1511	0.0342095	Milk composition other	Type	Milk composition other	Cattle
28	6.5e+06	2437	0.00847295	Milk composition other	Type	Milk composition other	Cattle
3	1.55e+07	313	0.0374856	Milk composition protein	Type	Milk composition protein	Cattle
6	8.05e+07	743	0.0274595	Milk composition protein	Type	Milk composition protein	Cattle
6	8.15e+07	744	0.000307677	Milk composition protein	Type	Milk composition protein	Cattle
6	8.25e+07	745	0.0100869	Milk composition protein	Type	Milk composition protein	Cattle
6	8.55e+07	748	1.32185e-17	Milk composition protein	Type	Milk composition protein	Cattle
6	8.65e+07	749	0.00204259	Milk composition protein	Type	Milk composition protein	Cattle
11	1.035e+08	1324	5.64887e-05	Milk composition protein	Type	Milk composition protein	Cattle
14	500000	1506	5.64887e-05	Milk composition protein	Type	Milk composition protein	Cattle
20	3.15e+07	1998	0.0361222	Milk composition protein	Type	Milk composition protein	Cattle
20	3.45e+07	2001	0.0425162	Milk composition protein	Type	Milk composition protein	Cattle
6	7.75e+07	740	0.00683135	Milk processing	Type	Milk processing	Cattle
6	8.05e+07	743	0.000762323	Milk processing	Type	Milk processing	Cattle
6	8.35e+07	746	1.96415e-06	Milk processing	Type	Milk processing	Cattle
6	8.45e+07	747	0.00409501	Milk processing	Type	Milk processing	Cattle
6	8.55e+07	748	6.21217e-08	Milk processing	Type	Milk processing	Cattle
6	8.65e+07	749	0.000257641	Milk processing	Type	Milk processing	Cattle
19	1.5e+06	1903	0.00104711	Milk processing	Type	Milk processing	Cattle
14	500000	1506	0.00020534	Milk yield	Type	Milk yield	Cattle
14	1.5e+06	1507	0.0451696	Milk yield	Type	Milk yield	Cattle
6	7.85e+07	741	0.00172207	Pigmentation	Type	Pigmentation	Cattle
22	3.25e+07	2144	1.25222e-05	Pigmentation	Type	Pigmentation	Cattle
6	1.5e+06	664	0.0207337	Semen quality	Type	Semen quality	Cattle
6	2.5e+06	665	0.0195914	Semen quality	Type	Semen quality	Cattle
27	5.5e+06	2390	0.0207337	Semen quality	Type	Semen quality	Cattle
27	6.5e+06	2391	0.00330407	Semen quality	Type	Semen quality	Cattle
X	4.5e+06	2534	0.000419295	Semen quality	Type	Semen quality	Cattle
X	3.75e+07	2567	0.0011125	Semen quality	Type	Semen quality	Cattle
X	3.85e+07	2568	0.0155412	Semen quality	Type	Semen quality	Cattle
X	3.95e+07	2569	0.000419295	Semen quality	Type	Semen quality	Cattle
X	4.75e+07	2577	0.0155412	Semen quality	Type	Semen quality	Cattle
X	5.05e+07	2580	0.00330407	Semen quality	Type	Semen quality	Cattle
X	9.25e+07	2622	0.0155412	Semen quality	Type	Semen quality	Cattle
7	9.65e+07	879	0.000416979	Sensory characteristics	Type	Sensory characteristics	Cattle
29	4.35e+07	2521	0.000285569	Sensory characteristics	Type	Sensory characteristics	Cattle
23	3.35e+07	2207	0.0287402	Antibody_mediated immune response	Trait	ABIR	Cattle
16	2.95e+07	1706	0.0287402	Blood cortisol level	Trait	CORT	Cattle
4	6.35e+07	483	0.0162509	Body temperature	Trait	BTEMP	Cattle
4	6.45e+07	484	0.0162509	Body temperature	Trait	BTEMP	Cattle
6	2.65e+07	689	0.00276344	Body weight (birth)	Trait	BW	Cattle
6	3.45e+07	697	0.0355782	Body weight (birth)	Trait	BW	Cattle
6	4.05e+07	703	0.0058613	Body weight (birth)	Trait	BW	Cattle
14	2.25e+07	1528	0.00373302	Body weight (birth)	Trait	BW	Cattle
18	2.25e+07	1857	0.0492264	Body weight (slaughter)	Trait	SWT	Cattle
6	3.75e+07	700	0.0318452	Body weight (weaning)	Trait	WWT	Cattle
6	3.95e+07	702	0.0318452	Body weight (weaning)	Trait	WWT	Cattle
6	4.05e+07	703	0.0318452	Body weight (weaning)	Trait	WWT	Cattle
20	7.5e+06	1974	0.0318452	Body weight (weaning)	Trait	WWT	Cattle
6	3.85e+07	701	0.0107076	Bone weight	Trait	BONEWT	Cattle
23	2.85e+07	2202	0.0135164	Bovine leukemia virus susceptibility	Trait	BLVS	Cattle
18	5.75e+07	1892	0.018087	Calving ability	Trait	CABIL	Cattle
4	1.15e+07	431	0.000246095	Carcass weight	Trait	CWT	Cattle
6	3.75e+07	700	0.00010513	Carcass weight	Trait	CWT	Cattle
14	1.95e+07	1525	0.00420699	Carcass weight	Trait	CWT	Cattle
14	2.25e+07	1528	0.0476153	Carcass weight	Trait	CWT	Cattle
14	2.35e+07	1529	3.17811e-06	Carcass weight	Trait	CWT	Cattle
14	2.45e+07	1530	5.19646e-09	Carcass weight	Trait	CWT	Cattle
14	2.55e+07	1531	0.0498408	Carcass weight	Trait	CWT	Cattle
14	2.65e+07	1532	0.00198867	Carcass weight	Trait	CWT	Cattle
6	8.65e+07	749	0.00597054	Clinical mastitis	Trait	CM	Cattle
6	8.75e+07	750	0.00291239	Clinical mastitis	Trait	CM	Cattle
6	9.15e+07	754	0.007678	Clinical mastitis	Trait	CM	Cattle
18	4.35e+07	1878	0.0203146	Clinical mastitis	Trait	CM	Cattle
20	3.55e+07	2002	0.007678	Clinical mastitis	Trait	CM	Cattle
2	2.5e+06	162	0.011506	Dressing percentage	Trait	DRESSPERC	Cattle
5	1.115e+08	652	0.0136976	Glutamate level	Trait	GLUT	Cattle
14	2.25e+07	1528	0.024548	Heifer pregnancy	Trait	HPG	Cattle
21	6.75e+07	2107	0.0338619	Immunoglobulin g level	Trait	SIGG	Cattle
21	6.85e+07	2108	0.0348451	Immunoglobulin g level	Trait	SIGG	Cattle
1	3.25e+07	33	0.0434028	Infectious bovine keratoconjunctivitis susceptibility	Trait	IBK	Cattle
3	2.35e+07	321	0.00770727	Interdigital hyperplasia	Trait	IDH	Cattle
25	2.55e+07	2315	0.0267013	Ketosis	Trait	KETO	Cattle
13	5.45e+07	1475	0.0369846	Lactation persistency	Trait	LACTPER	Cattle
20	2.95e+07	1996	0.0369846	Lactation persistency	Trait	LACTPER	Cattle
10	1.95e+07	1135	0.00239907	Long_chain fatty acid content	Trait	LCFA	Cattle
1	1.545e+08	155	0.00941884	Maintenance efficiency	Trait	MAINEF	Cattle
27	3.65e+07	2421	0.0471898	Meat texture	Trait	TEXT	Cattle
10	1.95e+07	1135	0.00143967	Medium_chain fatty acid content	Trait	MCFA	Cattle
6	8.55e+07	748	0.0482681	Milk beta_lactoglobulin percentage	Trait	MBLGP	Cattle
11	1.035e+08	1324	5.9598e-05	Milk beta_lactoglobulin percentage	Trait	MBLGP	Cattle
11	1.035e+08	1324	0.000206663	Milk beta_lactoglobulin protein content	Trait	MBLG	Cattle
26	2.25e+07	2355	0.0117143	Milk c10 index	Trait	MC10	Cattle
26	4.5e+06	2337	0.00333329	Milk c14 index	Trait	MC14	Cattle
26	5.5e+06	2338	0.0025374	Milk c14 index	Trait	MC14	Cattle
26	9.5e+06	2342	0.00395705	Milk c14 index	Trait	MC14	Cattle
26	1.05e+07	2343	4.31916e-07	Milk c14 index	Trait	MC14	Cattle
26	1.15e+07	2344	1.73537e-05	Milk c14 index	Trait	MC14	Cattle
26	1.25e+07	2345	0.00395705	Milk c14 index	Trait	MC14	Cattle
26	1.35e+07	2346	0.0116264	Milk c14 index	Trait	MC14	Cattle
26	1.45e+07	2347	3.32686e-05	Milk c14 index	Trait	MC14	Cattle
26	1.55e+07	2348	0.0116264	Milk c14 index	Trait	MC14	Cattle
26	1.85e+07	2351	0.00154593	Milk c14 index	Trait	MC14	Cattle
26	1.95e+07	2352	0.00234424	Milk c14 index	Trait	MC14	Cattle
26	2.05e+07	2353	0.000113338	Milk c14 index	Trait	MC14	Cattle
26	2.15e+07	2354	1.73537e-05	Milk c14 index	Trait	MC14	Cattle
26	2.35e+07	2356	1.73537e-05	Milk c14 index	Trait	MC14	Cattle
26	2.45e+07	2357	1.73537e-05	Milk c14 index	Trait	MC14	Cattle
26	2.55e+07	2358	1.73537e-05	Milk c14 index	Trait	MC14	Cattle
26	2.65e+07	2359	4.65952e-05	Milk c14 index	Trait	MC14	Cattle
23	4.15e+07	2215	0.00594346	Milk c18 index	Trait	MC18	Cattle
13	6.45e+07	1485	0.0161905	Milk capric acid content	Trait	MFA_C10:0	Cattle
13	6.55e+07	1486	0.000113602	Milk capric acid content	Trait	MFA_C10:0	Cattle
17	2.95e+07	1788	0.033706	Milk capric acid content	Trait	MFA_C10:0	Cattle
17	3.05e+07	1789	0.0458758	Milk capric acid content	Trait	MFA_C10:0	Cattle
17	3.05e+07	1789	0.00382286	Milk caprylic acid content	Trait	MFA_C8:0	Cattle
8	1.075e+08	1003	0.0240092	Milk casein percentage	Trait	MCASP	Cattle
5	9.35e+07	634	8.90077e-08	Milk fat percentage	Trait	FP	Cattle
5	9.45e+07	635	0.0120981	Milk fat percentage	Trait	FP	Cattle
5	9.95e+07	640	0.00561999	Milk fat percentage	Trait	FP	Cattle
14	500000	1506	3.29303e-11	Milk fat percentage	Trait	FP	Cattle
14	1.5e+06	1507	2.11813e-05	Milk fat percentage	Trait	FP	Cattle
14	2.5e+06	1508	0.00221448	Milk fat percentage	Trait	FP	Cattle
14	3.5e+06	1509	0.00628458	Milk fat percentage	Trait	FP	Cattle
20	2.95e+07	1996	0.0259693	Milk fat percentage	Trait	FP	Cattle
20	3.15e+07	1998	0.0026411	Milk fat percentage	Trait	FP	Cattle
20	3.25e+07	1999	0.00628458	Milk fat percentage	Trait	FP	Cattle
27	3.65e+07	2421	0.00757058	Milk fat percentage	Trait	FP	Cattle
14	500000	1506	0.000104133	Milk fat yield	Trait	FY	Cattle
6	8.55e+07	748	0.00385828	Milk kappa_casein content	Trait	MKCAS	Cattle
16	6.65e+07	1743	0.0160137	Milk lactose content	Trait	MLC	Cattle
19	4.25e+07	1944	0.0425276	Milk lactose content	Trait	MLC	Cattle
19	6.05e+07	1962	0.00441358	Milk lactose content	Trait	MLC	Cattle
28	6.5e+06	2437	0.00570978	Milk lactose content	Trait	MLC	Cattle
29	9.5e+06	2487	0.00248722	Milk lactose content	Trait	MLC	Cattle
19	5.05e+07	1952	0.0192172	Milk lauric acid content	Trait	MFA_C12:0	Cattle
10	7.95e+07	1195	0.048883	Milk linolenic acid content	Trait	MFA_C18:3N3	Cattle
19	4.25e+07	1944	0.0253618	Milk margaric acid content	Trait	MFA_C17:0	Cattle
13	6.45e+07	1485	0.0208807	Milk myristic acid content	Trait	MFA_C14:0	Cattle
19	5.05e+07	1952	2.80204e-05	Milk myristic acid content	Trait	MFA_C14:0	Cattle
26	3.5e+06	2336	0.0457908	Milk myristoleic acid content	Trait	MFA_C14:1	Cattle
26	1.15e+07	2344	0.0241087	Milk myristoleic acid content	Trait	MFA_C14:1	Cattle
26	1.35e+07	2346	0.0190349	Milk myristoleic acid content	Trait	MFA_C14:1	Cattle
26	1.45e+07	2347	0.0359189	Milk myristoleic acid content	Trait	MFA_C14:1	Cattle
26	1.55e+07	2348	0.0190349	Milk myristoleic acid content	Trait	MFA_C14:1	Cattle
26	1.85e+07	2351	0.0374272	Milk myristoleic acid content	Trait	MFA_C14:1	Cattle
26	1.95e+07	2352	0.0460328	Milk myristoleic acid content	Trait	MFA_C14:1	Cattle
26	2.05e+07	2353	0.00479441	Milk myristoleic acid content	Trait	MFA_C14:1	Cattle
26	2.15e+07	2354	2.76814e-07	Milk myristoleic acid content	Trait	MFA_C14:1	Cattle
26	2.25e+07	2355	0.0253636	Milk myristoleic acid content	Trait	MFA_C14:1	Cattle
26	2.35e+07	2356	2.67294e-05	Milk myristoleic acid content	Trait	MFA_C14:1	Cattle
26	2.45e+07	2357	0.00135061	Milk myristoleic acid content	Trait	MFA_C14:1	Cattle
26	2.65e+07	2359	0.00272868	Milk myristoleic acid content	Trait	MFA_C14:1	Cattle
14	500000	1506	0.000620956	Milk oleic acid content	Trait	MFA_C18:1	Cattle
11	2.65e+07	1247	0.00230766	Milk palmitic acid content	Trait	MFA_C16:0	Cattle
14	500000	1506	1.91111e-05	Milk palmitic acid content	Trait	MFA_C16:0	Cattle
14	1.5e+06	1507	0.000429698	Milk palmitic acid content	Trait	MFA_C16:0	Cattle
14	2.5e+06	1508	0.024123	Milk palmitic acid content	Trait	MFA_C16:0	Cattle
2	5.65e+07	216	0.0159515	Milk palmitoleic acid content	Trait	MFA_C16:1	Cattle
14	1.5e+06	1507	0.0159515	Milk palmitoleic acid content	Trait	MFA_C16:1	Cattle
16	5.55e+07	1732	0.0159515	Milk palmitoleic acid content	Trait	MFA_C16:1	Cattle
5	1.05e+07	551	0.0130376	Milk pentadecylic acid content	Trait	MFA_C15:0	Cattle
1	1.425e+08	143	3.23104e-05	Milk phosphorus content	Trait	MPH	Cattle
14	500000	1506	0.00719984	Milk phosphorus content	Trait	MPH	Cattle
3	1.55e+07	313	0.00908819	Milk protein percentage	Trait	PP	Cattle
5	7.55e+07	616	0.0172454	Milk protein percentage	Trait	PP	Cattle
6	8.05e+07	743	0.00887203	Milk protein percentage	Trait	PP	Cattle
6	8.15e+07	744	0.000584735	Milk protein percentage	Trait	PP	Cattle
6	8.25e+07	745	0.0437826	Milk protein percentage	Trait	PP	Cattle
6	8.55e+07	748	0.000157094	Milk protein percentage	Trait	PP	Cattle
14	500000	1506	0.0310333	Milk protein percentage	Trait	PP	Cattle
20	3.15e+07	1998	8.59579e-05	Milk protein percentage	Trait	PP	Cattle
20	3.25e+07	1999	0.00908819	Milk protein percentage	Trait	PP	Cattle
20	3.45e+07	2001	0.00908819	Milk protein percentage	Trait	PP	Cattle
20	3.65e+07	2003	0.00908819	Milk protein percentage	Trait	PP	Cattle
20	3.75e+07	2004	0.00887203	Milk protein percentage	Trait	PP	Cattle
20	3.95e+07	2006	0.0339805	Milk protein percentage	Trait	PP	Cattle
29	4.15e+07	2519	0.000101458	Milk protein percentage	Trait	PP	Cattle
14	500000	1506	0.000801341	Milk saturated fatty acid content	Trait	MSFA	Cattle
12	6.95e+07	1398	0.00230836	Milk stearic acid content	Trait	MFA_C18:0	Cattle
14	500000	1506	0.000103671	Milk yield	Trait	MY	Cattle
14	1.5e+06	1507	0.0310538	Milk yield	Trait	MY	Cattle
20	3.25e+07	1999	0.0315022	Milk yield	Trait	MY	Cattle
19	5.05e+07	1952	0.028258	Monounsaturated fatty acid content	Trait	MUFA	Cattle
22	5.55e+07	2167	0.0205375	Muscle taurine content	Trait	TAUR	Cattle
19	4.25e+07	1944	0.0138239	Myristic acid content	Trait	FA_C14:0	Cattle
19	4.35e+07	1945	0.000410474	Myristic acid content	Trait	FA_C14:0	Cattle
19	5.05e+07	1952	3.47157e-09	Myristic acid content	Trait	FA_C14:0	Cattle
19	5.15e+07	1953	0.000410474	Myristic acid content	Trait	FA_C14:0	Cattle
19	5.05e+07	1952	3.69579e-06	Myristoleic acid content	Trait	FA_C14:1	Cattle
19	5.15e+07	1953	0.0229168	Myristoleic acid content	Trait	FA_C14:1	Cattle
26	2.15e+07	2354	0.0289103	Myristoleic acid content	Trait	FA_C14:1	Cattle
4	6.65e+07	486	0.0323767	Non_return rate	Trait	NRR	Cattle
9	6.95e+07	1079	0.00045331	Oleic acid content	Trait	FA_C18:1	Cattle
19	5.05e+07	1952	4.92219e-13	Oleic acid content	Trait	FA_C18:1	Cattle
19	5.15e+07	1953	0.00045331	Oleic acid content	Trait	FA_C18:1	Cattle
19	5.35e+07	1955	0.00045331	Oleic acid content	Trait	FA_C18:1	Cattle
19	5.05e+07	1952	4.65916e-06	Palmitic acid content	Trait	FA_C16:0	Cattle
19	5.05e+07	1952	0.00479625	Palmitoleic acid content	Trait	FA_C16:1	Cattle
X	3.45e+07	2564	0.0125225	Percentage normal sperm	Trait	NSP	Cattle
X	3.75e+07	2567	0.0084639	Percentage normal sperm	Trait	NSP	Cattle
X	3.85e+07	2568	0.00226303	Percentage normal sperm	Trait	NSP	Cattle
X	3.95e+07	2569	2.24777e-05	Percentage normal sperm	Trait	NSP	Cattle
X	4.55e+07	2575	0.0084639	Percentage normal sperm	Trait	NSP	Cattle
X	4.75e+07	2577	0.00226303	Percentage normal sperm	Trait	NSP	Cattle
X	5.05e+07	2580	0.000223797	Percentage normal sperm	Trait	NSP	Cattle
X	5.15e+07	2581	0.016883	Percentage normal sperm	Trait	NSP	Cattle
X	5.35e+07	2583	0.0419845	Percentage normal sperm	Trait	NSP	Cattle
X	5.45e+07	2584	0.021459	Percentage normal sperm	Trait	NSP	Cattle
X	9.15e+07	2621	0.0084639	Percentage normal sperm	Trait	NSP	Cattle
X	9.25e+07	2622	0.00226303	Percentage normal sperm	Trait	NSP	Cattle
1	2.5e+06	3	0.00123411	Presence of horns	Trait	HORNS	Cattle
1	3.5e+06	4	0.00262176	Presence of horns	Trait	HORNS	Cattle
12	6.35e+07	1392	0.00143967	Relative growth rate	Trait	RGR	Cattle
14	2.25e+07	1528	0.024551	Residual gain	Trait	RGAIN	Cattle
14	2.35e+07	1529	0.0292833	Residual gain	Trait	RGAIN	Cattle
18	1.75e+07	1852	0.024551	Residual gain	Trait	RGAIN	Cattle
24	5.55e+07	2282	0.024551	Residual gain	Trait	RGAIN	Cattle
1	1.155e+08	116	0.0453264	Saturated fatty acid content	Trait	SFA	Cattle
19	5.05e+07	1952	0.0305518	Saturated fatty acid content	Trait	SFA	Cattle
X	6.95e+07	2599	0.00170298	Scrotal circumference	Trait	SCRCIR	Cattle
X	8.65e+07	2616	0.000395497	Scrotal circumference	Trait	SCRCIR	Cattle
6	1.5e+06	664	0.0244415	Semen volume	Trait	SEMVOL	Cattle
6	2.5e+06	665	0.0244415	Semen volume	Trait	SEMVOL	Cattle
7	6.15e+07	844	0.0437722	Semen volume	Trait	SEMVOL	Cattle
4	8.45e+07	504	0.0105413	Serotonin level	Trait	5HT	Cattle
15	6.95e+07	1660	0.00452327	Serotonin level	Trait	5HT	Cattle
7	9.65e+07	879	0.00133413	Shear force	Trait	SF	Cattle
X	4.5e+06	2534	0.0102792	Sperm counts	Trait	SEMENQ	Cattle
6	1.75e+07	680	0.00217159	Sperm plasma membrane integrity	Trait	SPMINT	Cattle
18	5.65e+07	1891	0.0019692	Stillbirth	Trait	SB	Cattle
5	500000	541	0.00411194	Teat number	Trait	TNUM	Cattle
14	2.35e+07	1529	0.0431729	Withers height	Trait	WHT	Cattle
5	9.45e+07	635	0.0370634	Young stock survival	Trait	YSS	Cattle
2	6.95e+07	345	0.0109363	Health	Class	Health	Pig
8	4.15e+07	1131	0.0109363	Health	Class	Health	Pig
12	5.45e+07	1573	0.014751	Meat and carcass	Class	Meat and carcass	Pig
12	5.55e+07	1574	0.00364691	Meat and carcass	Class	Meat and carcass	Pig
14	1.115e+08	1901	6.74344e-07	Meat and carcass	Class	Meat and carcass	Pig
14	1.125e+08	1902	0.0006098	Meat and carcass	Class	Meat and carcass	Pig
15	1.215e+08	2053	0.00540987	Meat and carcass	Class	Meat and carcass	Pig
2	1.5e+06	277	0.0155855	Anatomy	Type	Anatomy	Pig
2	4.5e+06	280	0.0482207	Anatomy	Type	Anatomy	Pig
2	5.5e+06	281	0.0299192	Anatomy	Type	Anatomy	Pig
5	8.85e+07	780	0.00443606	Anatomy	Type	Anatomy	Pig
2	6.95e+07	345	0.00115691	Blood parameters	Type	Blood parameters	Pig
14	1.41378e+08	1931	0.0134179	Chemistry	Type	Chemistry	Pig
7	3.05e+07	998	0.0398594	Conformation	Type	Conformation	Pig
7	9.75e+07	1065	0.00027551	Conformation	Type	Conformation	Pig
9	7.35e+07	1302	0.0398594	Conformation	Type	Conformation	Pig
7	2.65e+07	994	0.000369094	Fatty acid content	Type	Fatty acid content	Pig
7	2.75e+07	995	0.00180908	Fatty acid content	Type	Fatty acid content	Pig
7	4.65e+07	1014	1.52074e-05	Fatty acid content	Type	Fatty acid content	Pig
7	4.75e+07	1015	3.75167e-05	Fatty acid content	Type	Fatty acid content	Pig
7	5.05e+07	1018	0.039481	Fatty acid content	Type	Fatty acid content	Pig
8	1.095e+08	1199	0.0200797	Fatty acid content	Type	Fatty acid content	Pig
8	1.115e+08	1201	3.9288e-07	Fatty acid content	Type	Fatty acid content	Pig
8	1.125e+08	1202	2.35517e-09	Fatty acid content	Type	Fatty acid content	Pig
12	500000	1519	0.000237716	Fatty acid content	Type	Fatty acid content	Pig
12	1.5e+06	1520	4.17015e-09	Fatty acid content	Type	Fatty acid content	Pig
14	1.105e+08	1900	0.00934796	Fatty acid content	Type	Fatty acid content	Pig
14	1.115e+08	1901	1.89443e-26	Fatty acid content	Type	Fatty acid content	Pig
14	1.125e+08	1902	1.47696e-16	Fatty acid content	Type	Fatty acid content	Pig
14	1.135e+08	1903	1.55526e-06	Fatty acid content	Type	Fatty acid content	Pig
16	3.85e+07	2111	2.31912e-06	Fatty acid content	Type	Fatty acid content	Pig
16	3.95e+07	2112	0.000492414	Fatty acid content	Type	Fatty acid content	Pig
16	4.05e+07	2113	3.9288e-07	Fatty acid content	Type	Fatty acid content	Pig
2	6.5e+06	282	0.0172362	Texture	Type	Texture	Pig
2	1.035e+08	379	0.0172362	Texture	Type	Texture	Pig
15	1.215e+08	2053	0.0172362	Texture	Type	Texture	Pig
16	3.85e+07	2111	0.00289097	Arachidic acid content	Trait	FA_C20:0	Pig
16	3.95e+07	2112	1.71218e-05	Arachidic acid content	Trait	FA_C20:0	Pig
16	4.05e+07	2113	0.00289097	Arachidic acid content	Trait	FA_C20:0	Pig
16	4.95e+07	2122	0.0427359	Arachidic acid to stearic acid ratio	Trait	FAASR	Pig
2	500000	276	0.00221315	Average backfat thickness	Trait	BFT	Pig
4	1.185e+08	679	0.0292687	Backfat thickness between 3rd and 4th rib	Trait	34RIBBFT	Pig
1	2.5e+06	3	0.0472885	Body weight (150 days)	Trait	BW	Pig
6	7.35e+07	870	0.032258	Body weight (21 weeks)	Trait	WT	Pig
7	3.05e+07	998	0.00700809	Cannon bone circumference	Trait	CANNON	Pig
X	1.15e+07	2284	0.0427359	Carcass weight (hot)	Trait	HCWT	Pig
13	1.595e+08	1740	0.0472885	Cd4_positive cd8_positive leukocyte percentage	Trait	CD4CD8LP	Pig
3	4.25e+07	470	0.0496935	Cd8_negative leukocyte percentage	Trait	CD8NLP	Pig
3	4.25e+07	470	0.0329246	Cd8_positive leukocyte percentage	Trait	CD8LP	Pig
3	1.175e+08	545	3.10891e-06	Cholesterol level	Trait	CHOLS	Pig
7	4.65e+07	1014	0.0200028	Cis_11_eicosenoic acid content	Trait	FA_C20:1	Pig
7	1.155e+08	1083	0.0203992	Cortisol level	Trait	CORT	Pig
1	1.595e+08	160	0.00144437	Daily feed intake	Trait	FEEDIN	Pig
10	2.25e+07	1391	0.0154965	Days to 90 kg	Trait	D90	Pig
15	5.25e+07	1984	0.0241777	Distance from eye to end of snout	Trait	DES	Pig
15	6.05e+07	1992	0.00323212	Distance from eye to end of snout	Trait	DES	Pig
5	2.95e+07	721	0.0236443	Ear area	Trait	EAREA	Pig
5	3.05e+07	722	0.000484979	Ear area	Trait	EAREA	Pig
4	2.5e+06	563	0.000751573	Enterotoxigenic e. coli susceptibility	Trait	ETEC	Pig
13	1.335e+08	1714	0.0165375	Enterotoxigenic e. coli susceptibility	Trait	ETEC	Pig
13	1.345e+08	1715	0.000404037	Enterotoxigenic e. coli susceptibility	Trait	ETEC	Pig
13	1.355e+08	1716	0.000404037	Enterotoxigenic e. coli susceptibility	Trait	ETEC	Pig
13	1.365e+08	1717	0.0165375	Enterotoxigenic e. coli susceptibility	Trait	ETEC	Pig
13	1.375e+08	1718	0.0124234	Enterotoxigenic e. coli susceptibility	Trait	ETEC	Pig
1	7.15e+07	72	0.0258127	Intermuscular fat content	Trait	IMFAT	Pig
3	1.165e+08	544	0.000308668	Ldl cholesterol	Trait	LDL	Pig
3	1.175e+08	545	1.86374e-05	Ldl cholesterol	Trait	LDL	Pig
2	1.5e+06	277	0.0161934	Lean meat percentage	Trait	LEANP	Pig
15	1.205e+08	2052	0.00319726	Meat color a*	Trait	CIEA	Pig
14	1.115e+08	1901	0.0349635	Monounsaturated fatty acid content	Trait	MUFA	Pig
14	1.125e+08	1902	2.15003e-08	Monounsaturated fatty acid content	Trait	MUFA	Pig
14	1.135e+08	1903	2.00895e-06	Monounsaturated fatty acid content	Trait	MUFA	Pig
9	1.35e+07	1242	0.0421906	Myristic acid content	Trait	FA_C14:0	Pig
12	500000	1519	0.0329916	Myristic acid content	Trait	FA_C14:0	Pig
12	1.5e+06	1520	0.0169654	Myristic acid content	Trait	FA_C14:0	Pig
X	7.35e+07	2346	0.0329916	Myristic acid content	Trait	FA_C14:0	Pig
14	8.55e+07	1875	0.0283963	Number of muscle fibers per unit area	Trait	NUMMF	Pig
14	1.125e+08	1902	1.55695e-05	Oleic acid content	Trait	FA_C18:1	Pig
14	1.135e+08	1903	0.00104731	Oleic acid content	Trait	FA_C18:1	Pig
12	1.5e+06	1520	0.00846569	Palmitic acid to myristic acid ratio	Trait	FAPMR	Pig
8	1.115e+08	1201	0.0283477	Palmitoleic acid content	Trait	FA_C16:1	Pig
8	1.125e+08	1202	0.00833561	Palmitoleic acid content	Trait	FA_C16:1	Pig
8	1.115e+08	1201	0.0165443	Palmitoleic acid to palmitic acid ratio	Trait	FAPALR	Pig
8	1.125e+08	1202	0.00115152	Palmitoleic acid to palmitic acid ratio	Trait	FAPALR	Pig
15	5.25e+07	1984	0.0415179	Ph 24 hr post_mortem (loin)	Trait	PH	Pig
15	1.195e+08	2051	0.0415179	Ph 24 hr post_mortem (loin)	Trait	PH	Pig
9	7.05e+07	1299	0.00646003	Piglet mortality	Trait	PMORT	Pig
4	1.275e+08	688	0.0241495	Prrs viral load	Trait	PRRSVL	Pig
9	8.15e+07	1310	0.0402938	Prrsv susceptibility	Trait	PRRSVS	Pig
14	1.115e+08	1901	0.000150966	Saturated fatty acid content	Trait	SFA	Pig
14	1.125e+08	1902	0.000150966	Saturated fatty acid content	Trait	SFA	Pig
14	1.135e+08	1903	0.0265074	Saturated fatty acid content	Trait	SFA	Pig
2	6.5e+06	282	0.0225778	Shear force	Trait	SHEAR	Pig
2	1.275e+08	403	0.00791268	Shear force	Trait	SHEAR	Pig
15	1.015e+08	2033	0.0107632	Skin thickness	Trait	SKINT	Pig
14	1.115e+08	1901	0.000274534	Stearic acid content	Trait	FA_C18:0	Pig
14	1.125e+08	1902	0.0102497	Stearic acid content	Trait	FA_C18:0	Pig
14	1.135e+08	1903	0.0322294	Stearic acid content	Trait	FA_C18:0	Pig
7	9.75e+07	1065	0.00765175	Teat number	Trait	TNUM	Pig
6	1.075e+08	904	0.0457884	Thoracic vertebra number	Trait	TVNUM	Pig
7	9.75e+07	1065	0.000451445	Thoracic vertebra number	Trait	TVNUM	Pig
1	2.495e+08	250	0.0150832	Tibia length	Trait	TIBL	Pig
16	2.55e+07	1867	0.0281601	Wool	Class	Wool	Sheep
25	9.5e+06	2386	0.000232874	Wool	Class	Wool	Sheep
16	2.55e+07	1867	0.00662591	Fiber	Type	Fiber	Sheep
2	1.325e+08	409	0.000542531	Horns	Type	Horns	Sheep
2	1.335e+08	410	0.000542531	Horns	Type	Horns	Sheep
2	2.065e+08	483	0.0166497	Mastitis	Type	Mastitis	Sheep
2	2.075e+08	484	0.0166497	Mastitis	Type	Mastitis	Sheep
16	3.55e+07	1877	0.0166497	Mastitis	Type	Mastitis	Sheep
12	500000	1534	0.0139781	Meat color	Type	Meat color	Sheep
13	6.05e+07	1674	0.000142712	Milk processing	Type	Milk processing	Sheep
13	6.15e+07	1675	0.000284838	Milk processing	Type	Milk processing	Sheep
9	3.15e+07	1320	0.0233054	Body height	Trait	HEIGHT	Sheep
2	1.315e+08	408	0.0145011	Horn number	Trait	HN	Sheep
2	1.325e+08	409	1.95175e-07	Horn number	Trait	HN	Sheep
2	1.335e+08	410	1.95175e-07	Horn number	Trait	HN	Sheep
2	2.405e+08	517	0.0325562	Horn number	Trait	HN	Sheep
2	1.285e+08	405	0.0233054	Lean meat yield percentage	Trait	LMYP	Sheep
2	1.285e+08	405	0.00932215	Leg yield	Trait	LEGYD	Sheep
2	1.285e+08	405	0.00932215	Loin yield	Trait	LOINYD	Sheep
14	4.85e+07	1746	0.00586138	Nematodirus fec	Trait	NFEC	Sheep
2	1.285e+08	405	0.0233054	Soft tissue depth at gr site	Trait	GR	Sheep
1	1.735e+08	174	0.0364347	Reproduction	Class	Reproduction	Chicken
1	1.745e+08	175	0.0364347	Reproduction	Class	Reproduction	Chicken
1	6.45e+07	65	0.00620071	Egg quality	Type	Egg quality	Chicken
1	6.55e+07	66	0.0201596	Egg quality	Type	Egg quality	Chicken
4	500000	460	0.0288014	Exterior features	Type	Exterior features	Chicken
4	1.5e+06	461	0.0396876	Exterior features	Type	Exterior features	Chicken
1	1.695e+08	170	0.00158431	Growth	Type	Growth	Chicken
2	2.5e+06	200	0.00158431	Growth	Type	Growth	Chicken
4	7.65e+07	536	0.000582071	Growth	Type	Growth	Chicken
4	7.75e+07	537	0.00608683	Growth	Type	Growth	Chicken
1	1.735e+08	174	0.0364347	Reproductive organs	Type	Reproductive organs	Chicken
1	1.745e+08	175	0.0364347	Reproductive organs	Type	Reproductive organs	Chicken
12	1.75e+07	799	0.0174149	Blood potassium level	Trait	BPOTASS	Chicken
8	1.5e+06	686	0.0424101	Body weight (36 days)	Trait	BW	Chicken
8	2.5e+06	687	0.0424101	Body weight (36 days)	Trait	BW	Chicken
12	1.25e+07	794	0.0424101	Body weight (36 days)	Trait	BW	Chicken
12	1.35e+07	795	0.0424101	Body weight (36 days)	Trait	BW	Chicken
4	7.75e+07	537	0.0466295	Body weight (70 days)	Trait	BW	Chicken
Z	1.25e+07	958	0.0434717	Growth (56_84 days)	Trait	GROW	Chicken
Z	1.15e+07	957	0.0434717	Growth (84_112 days)	Trait	GROW	Chicken
